# Supplementary material for: Performance of a Small Language Model Versus a Large Language Model in Answering Glaucoma Frequently Asked Patient Questions: Development and Usability Study
Source: JMIR AI. 2026 Jan 6;5:e72101. doi: 10.2196/72101 (PMC12772937; doi:10.2196/72101)
Supplement: Multimedia Appendix 2 [file ai-v5-e72101-s002.xlsx]

## Sheet: Sheet1
0	Answer	Content 1	Score 1	Meta 1	Content 2	Score 2	Meta 2	Content 3	Score 3	Meta 3	Content 4	Score 4	Meta 4	Content 5	Score 5	Meta 5
What is Glaucoma?	Glaucoma is an abnormal condition of elevated pressure within an eye that occurs when aqueous production exceeds aqueous outflow, resulting in damage to the optic nerve. It can be classified into various types such as acute angle-closure, primary open-angle, and others. Glaucoma can cause blindness, making it the second leading cause of blindness after cataracts. However, it is often asymptomatic…	glaucoma /glôkō′mə, glou-/ [Gk, cataract], an abnormal condition of elevated pressure within an eye that occurs when aqueous production exceeds aqueous outflow, resulting in damage to the optic nerve. Acute (angle-closure, closedangle, or narrow-angle) glaucoma occurs if the pupil in an eye with a narrow angle between the iris and cornea dilates markedly, causing obstruction of aqueous humor drai…	0.92	{'name': 'Mosby’s Medical Dictionary (coll.) -21', 'year': None, 'free': False, 'book': True, 'journal': None, 'impact_factor': None, 'rank': None, 'sjr': None, 'hindex': None, 'quartile': None, 'pub_type': None, 'citations': None, 'authors:': [{'author': None, 'scholar_id': None, 'citedby': None, 'citedby5y': None, 'hindex_author': None, 'hindex5y': None, 'i10index': None, 'i10index5y': None}], …	2 Globally, in 2020, more than 76 million people are suffering from glaucoma, and it is expected to increase to 111. 8 million people by 2040. 4 Glaucoma is also a severe and complex medical problem because it often causes blindness. According to the World Health Organization (WHO), the most common causes of blindness are cataracts (51%), followed by glaucoma (8%), and age-related macular degener…	0.92	{'name': 'Utilization of Modified Induced Pluripotent Stem Cells as the Advance Therapy of Glaucoma: A Systematic Review.', 'doi': '10.2147/OPTH.S372114', 'year': '2022', 'free': True, 'book': False, 'journal': 'Clin Ophthalmol', 'authors_names': None, 'link': None, 'impact_factor': '1', 'rank': '7', 'sjr': '7', 'hindex': '1', 'quartile': '5', 'pub_type': ['Journal Article', 'Review'], 'citations…	se A. C. Carlsson _x0001_ G. Ljunggren Academic Primary Health Care Centre, Region Stockholm Region, Stockholm, Sweden_x000C_Introduction Glaucoma is one of the most important causes of low vision and blindness in the world. It was estimated that in 2020, 3. 6 million people globally aged 50 years or above were blind due to glaucoma, with an agestandardized prevalence of 2. 04 per 1000, and with …	0.92	{'name': 'Systemic diseases and their association with open-angle glaucoma in the population of Stockholm.', 'doi': '10.1007/s10792-021-02137-w', 'year': '2021', 'free': True, 'book': False, 'journal': 'Int Ophthalmol', 'authors_names': None, 'link': None, 'impact_factor': '0', 'rank': '6', 'sjr': '5', 'hindex': '1', 'quartile': '5', 'pub_type': ['Journal Article'], 'citations': None, 'authors:':…	Glaucoma, an age-­ related chronic eye disease, is the second leading cause of severe visual loss in the developed world and is therefore a major public The prevalence of glaucoma varies among ethnicities and regions. Europe has the lowest prevalence of glaucoma at 2. 93% in people In 2002, the International Society Geographical and Epidemiological Ophthalmology (ISGEO) set guidelines to standard…	0.92	{'name': 'Glaucoma in the Northern Ireland Cohort for the Longitudinal Study of Ageing (NICOLA): cohort profile, prevalence, awareness and associations.', 'doi': '10.1136/bjophthalmol-2019-315330', 'year': '2020', 'free': None, 'book': False, 'journal': 'Br J Ophthalmol', 'authors_names': None, 'link': None, 'impact_factor': '0', 'rank': '0', 'sjr': '7', 'hindex': '0', 'quartile': '1', 'pub_type'…	• Gonioscopy. • Optic nerve examination. • Testing for glaucoma. Definition: Glaucoma is a group of acute and chronic, progressive, multifactorial optic neuropathies and is diagnosed via history, clinical examination, and ancillary testing in which intraocular pressure and other contributing factors are responsible for a characteristic acquired loss of retinal ganglion cell axons leading to atrop…	0.92	{'name': '1257_Ophthalmology. 5th edition (Myron Yanoff (editor), Jay S. Duker (editor)) ', 'year': '2019', 'free': False, 'book': True, 'journal': None, 'impact_factor': None, 'rank': None, 'sjr': None, 'hindex': None, 'quartile': None, 'pub_type': None, 'citations': None, 'authors:': [{'author': None, 'scholar_id': None, 'citedby': None, 'citedby5y': None, 'hindex_author': None, 'hindex5y': Non…
What parts of the eye are involved in glaucoma?	The glaucomatous eye is involved in a pathology of the entire outflow system, which includes the distal portion. There are additional points of resistance in the distal outflow system, such as Schlemm's canal, collector channels, and the scleral plexus. These aspects contribute to the understanding of glaucoma and its diagnosis and treatment in a more comprehensive way.	It is understood that the glaucomatous eye is associated with a pathology of the entire outflow system, however, including the distal portion. 5 Indeed, looking beyond the proximal outflow system, additional points of resistance may reside in Schlemm’s canal, collector channels, and the scleral plexus.	0.91	{'name': "24-Month Efficacy of Viscodilation of Schlemm's Canal and the Distal Outflow System with iTrack Ab-Interno Canaloplasty for the Treatment of Primary Open-Angle Glaucoma.", 'doi': '10.2147/OPTH.S272506', 'year': '2021', 'free': True, 'book': False, 'journal': 'Clin Ophthalmol', 'authors_names': None, 'link': None, 'impact_factor': '1', 'rank': '7', 'sjr': '7', 'hindex': '1', 'quartile': …	These approaches will help to determine objective data that can provide standards that would be available to compare research outcomes among glaucoma investigations. Acknowledgements We are grateful for the generous participation of the following international glaucoma specialists and collaborators in this study: Ramanjit Sihota and Dewang Angmo, All India Institute of Medical Sciences, New Delhi…	0.91	{'name': 'Defining glaucomatous optic neuropathy using objective criteria from structural and functional testing.', 'doi': '10.1136/bjophthalmol-2020-316237', 'year': '2020', 'free': None, 'book': False, 'journal': 'Br J Ophthalmol', 'authors_names': None, 'link': None, 'impact_factor': '0', 'rank': '0', 'sjr': '7', 'hindex': '0', 'quartile': '1', 'pub_type': ['Journal Article', 'Multicenter Stud…	2 Globally, in 2020, more than 76 million people are suffering from glaucoma, and it is expected to increase to 111. 8 million people by 2040. 4 Glaucoma is also a severe and complex medical problem because it often causes blindness. According to the World Health Organization (WHO), the most common causes of blindness are cataracts (51%), followed by glaucoma (8%), and age-related macular degener…	0.91	{'name': 'Utilization of Modified Induced Pluripotent Stem Cells as the Advance Therapy of Glaucoma: A Systematic Review.', 'doi': '10.2147/OPTH.S372114', 'year': '2022', 'free': True, 'book': False, 'journal': 'Clin Ophthalmol', 'authors_names': None, 'link': None, 'impact_factor': '1', 'rank': '7', 'sjr': '7', 'hindex': '1', 'quartile': '5', 'pub_type': ['Journal Article', 'Review'], 'citations…	This section enables readers to rediscover the seemingly localized disease, glaucoma, from the integrative perspective of the visual pathway and provides new insights into the diagnosis and treatment of glaucoma in a more comprehensive way. The understanding of glaucoma is limited to the aqueous circulation disorders and optic nerve impairment. With the in-depth study of glaucoma and visual scien…	0.9	{'name': '57_Integrative Ophthalmology (Ningli Wang) ', 'year': '2020', 'free': False, 'book': True, 'journal': None, 'impact_factor': None, 'rank': None, 'sjr': None, 'hindex': None, 'quartile': None, 'pub_type': None, 'citations': None, 'authors:': [{'author': None, 'scholar_id': None, 'citedby': None, 'citedby5y': None, 'hindex_author': None, 'hindex5y': None, 'i10index': None, 'i10index5y': N…	1 The biological basis of glaucoma is poorly under­ stood and the factors promoting its progression have not been completely Glaucoma is the leading cause of irreversible blindness in the world with 10% being bilaterally blind and is the second leading cause of global blindness The identification of risk factors associated with glaucoma is very important. Many risk factors are non-modifiable but …	0.9	{'name': 'Central Corneal Thickness Among Filipino Patients in an Ambulatory Eye Surgery Center Using Anterior Segment Optical Coherence Tomography.', 'doi': '10.2147/OPTH.S320281', 'year': '2021', 'free': True, 'book': False, 'journal': 'Clin Ophthalmol', 'authors_names': None, 'link': None, 'impact_factor': '1', 'rank': '7', 'sjr': '7', 'hindex': '1', 'quartile': '5', 'pub_type': ['Journal Arti…
How is intraocular pressure linked to glaucoma?	Intraocular pressure is closely related to glaucoma as it is determined by the balance between the production of aqueous humor by the ciliary body and the drainage of the aqueous humor through the trabecular meshwork. The disturbance of this balance can increase the intraocular pressure, which may potentially lead to an increase in the risk of retinal ganglion cell death and glaucoma. Additionall…	18 Glaucoma is closely related to increased intraocular pressure, which is determined by the balance between the production of aqueous humor by the ciliary body and the drainage of the aqueous humor through the trabecular meshwork. The disturbance of the balance between production and drainage increases the humor Aquos, which at a later stage can increase the intraocular pressure. 19 Studies have…	0.92	{'name': 'Utilization of Modified Induced Pluripotent Stem Cells as the Advance Therapy of Glaucoma: A Systematic Review.', 'doi': '10.2147/OPTH.S372114', 'year': '2022', 'free': True, 'book': False, 'journal': 'Clin Ophthalmol', 'authors_names': None, 'link': None, 'impact_factor': '1', 'rank': '7', 'sjr': '7', 'hindex': '1', 'quartile': '5', 'pub_type': ['Journal Article', 'Review'], 'citations…	Risk factors include intraocular pressure, age over 60, African or Hispanic origin, and family history. One of its major challenges is early diagnosis; half of people with glaucoma are undiagnosed in developed countries [14, 15]. The relationship between age and glaucoma has been extensively studied, with an increase in glaucoma incidence as populations live longer [16]. Aging of the trabecular m…	0.91	{'name': 'Self-reported glaucoma prevalence and related factors, contribution to reported visual impairment, and functional burden in a cross-sectional study in Colombia.', 'doi': '10.1007/s10792-023-02643-z', 'year': '2023', 'free': True, 'book': False, 'journal': 'Int Ophthalmol', 'authors_names': None, 'link': None, 'impact_factor': '0', 'rank': '6', 'sjr': '5', 'hindex': '1', 'quartile': '5',…	Numerous studies across multiple ethnicities show an increased prevalence7 and of glaucoma as IOP increases. Although the risk of glaucoma is substantial for persons with IOPs in the high 20s, data from virtually all population-based studies demonstrate that the risk for glaucoma increases steadily with increasing IOP, starting even with IOPs as low as 12 mm Hg The importance of IOP in causing gl…	0.91	{'name': '1234_Ophthalmology. 5th edition (Myron Yanoff (editor), Jay S. Duker (editor)) ', 'year': '2019', 'free': False, 'book': True, 'journal': None, 'impact_factor': None, 'rank': None, 'sjr': None, 'hindex': None, 'quartile': None, 'pub_type': None, 'citations': None, 'authors:': [{'author': None, 'scholar_id': None, 'citedby': None, 'citedby5y': None, 'hindex_author': None, 'hindex5y': Non…	Radziwiłłowska 11, 20‑080 Lublin, Poland Department of Biology and Genetics, Medical University of Lublin, ul. Chodźki 4a, 20‑093 Lublin, Poland / Published online: 30 April 2021_x000C_Introduction Glaucoma is a multifactorial disease involving retinal ganglion cells and has been estimated by WHO as the second leading cause of blindness worldwide [1]. The main risk factor for glaucoma is increase…	0.91	{'name': 'MicroRNAs in the aqueous humor of patients with different types of glaucoma.', 'doi': '10.1007/s00417-021-05214-z', 'year': '2021', 'free': True, 'book': False, 'journal': 'Graefes Arch Clin Exp Ophthalmol', 'authors_names': None, 'link': None, 'impact_factor': '0', 'rank': '2', 'sjr': '1', 'hindex': '7', 'quartile': '8', 'pub_type': ['Journal Article'], 'citations': None, 'authors:': […	1 The biological basis of glaucoma is poorly under­ stood and the factors promoting its progression have not been completely Glaucoma is the leading cause of irreversible blindness in the world with 10% being bilaterally blind and is the second leading cause of global blindness The identification of risk factors associated with glaucoma is very important. Many risk factors are non-modifiable but …	0.91	{'name': 'Central Corneal Thickness Among Filipino Patients in an Ambulatory Eye Surgery Center Using Anterior Segment Optical Coherence Tomography.', 'doi': '10.2147/OPTH.S320281', 'year': '2021', 'free': True, 'book': False, 'journal': 'Clin Ophthalmol', 'authors_names': None, 'link': None, 'impact_factor': '1', 'rank': '7', 'sjr': '7', 'hindex': '1', 'quartile': '5', 'pub_type': ['Journal Arti…
What is intraocular pressure?	Intraocular pressure refers to the internal pressure of the eye. It is regulated by resistance to the flow of aqueous humor through the trabecular meshwork. In older persons, the trabecular meshwork may become sclerotic and obstructed, preventing the normal flow of aqueous humor and causing an increase in intraocular pressure. This can be associated with glaucoma, a disease where damage to the op…	Intramuscular injection in the vastus lateralis muscle (Potter et al, 2011) intraocular /-ok′yələr/ [L, intra + oculus, eye], pertaining to structures or substances within the eyeball. intraocular lens (IOL), a plastic artificial lens generally inserted into the capsule of the lens after cataract removal. intraocular pressure, the internal pressure of the eye, regulated by resistance to the flow …	0.91	{'name': 'Mosby’s Medical Dictionary (coll.) -23', 'year': None, 'free': False, 'book': True, 'journal': None, 'impact_factor': None, 'rank': None, 'sjr': None, 'hindex': None, 'quartile': None, 'pub_type': None, 'citations': None, 'authors:': [{'author': None, 'scholar_id': None, 'citedby': None, 'citedby5y': None, 'hindex_author': None, 'hindex5y': None, 'i10index': None, 'i10index5y': None}], …	Hoskins Jr HD, Kass M. Primary open angle glaucoma, Becker-Shaffers Diagnosis and Therapy of the Glaucomas. 6th Ed. Maryland Heights: Mosby 1989. p. 277–301. 9. Kaufman PL, Mittag TW. Epidemiology of open-angle glaucoma. In: Podos SM, Yanoff M, editors. Textbook of Ophthalmology. 7th ed. London: Mosby; 1994. p. 8. 29–8. 33. 10. Schottenstein EM. Intraocular pressure and tonometry. In: Ritch R, Sh…	0.91	{'name': 'Measurement of Intraocular Pressure with Applanation, Dynamic Contour, and Air-Puff Tonometers: A Comparative Study in Primary Open-Angle Glaucoma and Healthy Cases.', 'doi': '10.14744/bej.2020.82713', 'year': '2020', 'free': True, 'book': False, 'journal': 'Beyoglu Eye J', 'authors_names': None, 'link': None, 'impact_factor': None, 'rank': None, 'sjr': None, 'hindex': None, 'quartile':…	However, studies have suggested that intraocular pressure decreases with increasing age [1]. In a cohort study from Singapore, it has showed that before the age of 60, intraocular pressure increases with age, and after the J. Hao Beijing Institute of Ophthalmology, Beijing Tongren Hosptial, Capital Medical University, Beijing, China Beijing Ophthalmology and Visual Sciences Key Laboratory, Beijin…	0.91	{'name': '72_Integrative Ophthalmology (Ningli Wang) ', 'year': '2020', 'free': False, 'book': True, 'journal': None, 'impact_factor': None, 'rank': None, 'sjr': None, 'hindex': None, 'quartile': None, 'pub_type': None, 'citations': None, 'authors:': [{'author': None, 'scholar_id': None, 'citedby': None, 'citedby5y': None, 'hindex_author': None, 'hindex5y': None, 'i10index': None, 'i10index5y': N…	At each follow-up visit, IOP was measured using a Goldmann applanation tonometer. The mean IOP change and mean percentage decrease in IOP from baseline to the last postoperative visit was calculated. Target Intraocular Pressure A target IOP was determined for each patient based on the American Academy of Ophthalmology Guideline (15). The aim of glaucoma treatment is to maintain the IOP in a range…	0.91	{'name': 'Effectiveness of Selective Laser Trabeculoplasty as Initial or Adjunctive Treatment for Primary Open-Angle Glaucoma.', 'doi': '10.14744/bej.2020.85866', 'year': '2020', 'free': True, 'book': False, 'journal': 'Beyoglu Eye J', 'authors_names': None, 'link': None, 'impact_factor': None, 'rank': None, 'sjr': None, 'hindex': None, 'quartile': None, 'pub_type': ['Journal Article'], 'citation…	O R I G I N A L R E S E A R C H Intrasession and Intersession Variabilities of Intraocular Pressure Measured by Noncontact Tonometer in Normal Volunteers Shunya Tatara 1 Fumiatsu Maeda 1 Department of Orthoptics and Visual Sciences, Faculty of Medical Technology, Niigata University of Health and Welfare, Niigata, Japan; 2 Department of Vision Science, Faculty of Sensory and Motor Control, Kitasat…	0.91	{'name': 'Intrasession and Intersession Variabilities of Intraocular Pressure Measured by Noncontact Tonometer in Normal Volunteers.', 'doi': '10.2147/OPTH.S342014', 'year': '2021', 'free': True, 'book': False, 'journal': 'Clin Ophthalmol', 'authors_names': None, 'link': None, 'impact_factor': '1', 'rank': '7', 'sjr': '7', 'hindex': '1', 'quartile': '5', 'pub_type': ['Journal Article'], 'citation…
What is the optic nerve?	The optic nerve is a myelinated nerve conducting the retinal output to the Central Nervous System (CNS). It is made up of a number of components in its anatomy and consists of intraocular, intraorbital, intracanalicular, and intracranial segments. It is composed primarily of myelinated nerve fibers or axons, and it develops from the retinal ganglion cells' unmyelinated axons. The optic nerve is s…	A common optic illusion is the appearance of railroad tracks merging in the distance. optic laser, optic maser. See laser. optic nerve, one of a pair of nerves that transmit visual impulses. The optic nerve is not a true cranial nerve but is rather an extension of the brain. It consists mainly of coarse myelinated fibers that arise in the retinal ganglionic layer, traverse the thalamus, and conne…	0.93	{'name': 'Mosby’s Medical Dictionary (coll.) -29', 'year': None, 'free': False, 'book': True, 'journal': None, 'impact_factor': None, 'rank': None, 'sjr': None, 'hindex': None, 'quartile': None, 'pub_type': None, 'citations': None, 'authors:': [{'author': None, 'scholar_id': None, 'citedby': None, 'citedby5y': None, 'hindex_author': None, 'hindex5y': None, 'i10index': None, 'i10index5y': None}], …	Optic Nerve The optic nerve is a myelinated nerve conducting the retinal output to the CNS. It comprises an intraocular portion, visible as the optic disk in the retina; an intraorbital portion; an intracanalicular portion; and an intracranial segment. The nerve is ensheathed in meninges continuous with the brain. It is susceptible to a variety of insults, ranging from traumatic to toxic (ethambu…	0.93	{'name': 'Goodman Gilman’s The Pharmacological Basis of Therapeutics (Laurence L. Brunton, Randa Hilal-Dandan etc.) -15', 'year': None, 'free': False, 'book': True, 'journal': None, 'impact_factor': None, 'rank': None, 'sjr': None, 'hindex': None, 'quartile': None, 'pub_type': None, 'citations': None, 'authors:': [{'author': None, 'scholar_id': None, 'citedby': None, 'citedby5y': None, 'hindex_au…	Optic Nerve NORMAL ANATOMY I. The optic nerve is made up of a number of components (Figs. 13. 1 and 13. 2). A. The major component is myelinated nerve fibers or axons (white matter). 1. The axons of the optic nerve are extensions of the retinal ganglion cells whose unmyelinated axons form much of the nerve fiber layer of the neural retina. 2. The axons or “nerve fibers” then enter the optic disc …	0.92	{'name': 'Ocular Pathology (Myron Yanoff, Joseph Sassani) -20', 'year': '2019', 'free': False, 'book': True, 'journal': None, 'impact_factor': None, 'rank': None, 'sjr': None, 'hindex': None, 'quartile': None, 'pub_type': None, 'citations': None, 'authors:': [{'author': None, 'scholar_id': None, 'citedby': None, 'citedby5y': None, 'hindex_author': None, 'hindex5y': None, 'i10index': None, 'i10ind…	The supporting cells and blood supply of the optic nerve change throughout its course, which is generally divided into four sections: intraocular, intraorbital, intracanalicular, and intracranial. The optic nerve, like all other parts of the central nervous system (CNS), is invested by meninges including the dura (which blends into the sclera) and the arachnoidal and pial membranes. It is myelina…	0.92	{'name': 'Liu, Volpe, and Galetta’s Neuro-Ophthalmology Diagnosis and Management, 3rd Edition (Grant T. Liu, Nicholas J. Volpe etc.) -12', 'year': '2019', 'free': False, 'book': True, 'journal': None, 'impact_factor': None, 'rank': None, 'sjr': None, 'hindex': None, 'quartile': None, 'pub_type': None, 'citations': None, 'authors:': [{'author': None, 'scholar_id': None, 'citedby': None, 'citedby5y…	The ophthalmic artery also gives rise to the posterior ciliary arteries, which supply the optic nerve head, choroid, and outer third of the retina. OPTIC NERVE, CHIASM, AND TRACT The optic nerve has four major portions: intraocular, intraorbital, intracanalicular, and intracranial. Posterior to the lamina cribrosa, optic nerve axons are myelinated by oligodendrocytes similar to those in white mat…	0.92	{'name': 'Liu, Volpe, and Galetta’s Neuro-Ophthalmology Diagnosis and Management, 3rd Edition (Grant T. Liu, Nicholas J. Volpe etc.) -12', 'year': '2019', 'free': False, 'book': True, 'journal': None, 'impact_factor': None, 'rank': None, 'sjr': None, 'hindex': None, 'quartile': None, 'pub_type': None, 'citations': None, 'authors:': [{'author': None, 'scholar_id': None, 'citedby': None, 'citedby5y…
What is visual field loss?	Visual field loss is one or more spots or defects in the vision that remain constant in position, unlike a floater. This fixed defect is usually caused by damage to the retina or visual pathways, such as by retinal detachments, chorioretinitis, traumatic injury, macular degeneration, glaucoma, or a vascular occlusion of the eye or the brain. Sudden loss of a noticeable part of the visual field wa…	visual field (VF), the area of physical space visible to an eye in a given position. The average VF is 65 degrees upward, 75 degrees downward, 60 degrees nasally, and 90 degrees temporally. visual field defect, one or more spots or defects in the vision that remain constant in position, unlike a floater. This fixed defect is usually caused by damage to the retina or visual pathways, such as by re…	0.93	{'name': 'Mosby’s Medical Dictionary (coll.) -36', 'year': None, 'free': False, 'book': True, 'journal': None, 'impact_factor': None, 'rank': None, 'sjr': None, 'hindex': None, 'quartile': None, 'pub_type': None, 'citations': None, 'authors:': [{'author': None, 'scholar_id': None, 'citedby': None, 'citedby5y': None, 'hindex_author': None, 'hindex5y': None, 'i10index': None, 'i10index5y': None}], …	The overall agreement was moderate (κ=0. 48, 95% CI: 0. 29–0. 67) (Table 3). Discussion We present a new open source test to be used for the assessment of the peripheral visual field. It is a suprathreshold test that is able to quantify the binocular extent of vision loss quickly using a Goldmann size V stimulus once or twice depending on the subject’s responses. The coverage of the visual field …	0.92	{'name': 'Rapid Quantification of the Binocular Visual Field for Clinical Trials: Performance of a Modified Esterman Supra-Threshold Test Implemented with the Open Perimetry Interface.', 'doi': '10.2147/OPTH.S352004', 'year': '2022', 'free': True, 'book': False, 'journal': 'Clin Ophthalmol', 'authors_names': None, 'link': None, 'impact_factor': '1', 'rank': '7', 'sjr': '7', 'hindex': '1', 'quarti…	The rate of MD loss in visual field tests was calculated by using ordinary least squares regression. The reliabilities of visual field tests were defined as the fixation loss (< 20%), false-positive error rate, and false-negative rate (< 33%), and only reliable tests were used for analysis. Only the eyes that underwent four or more reliable tests were included in the rate of MD loss analysis. Sta…	0.92	{'name': 'Atopic dermatitis as a risk factor for severe visual field loss in youth-a retrospective cohort study of glaucoma under steroid treatment.', 'doi': '10.1007/s00417-020-04925-z', 'year': '2020', 'free': False, 'book': False, 'journal': 'Graefes Arch Clin Exp Ophthalmol', 'authors_names': None, 'link': None, 'impact_factor': '0', 'rank': '2', 'sjr': '1', 'hindex': '7', 'quartile': '8', 'p…	The mET can easily be implemented on commercially available perimeters that allow Open Perimetry. Keywords: visual field, functional testing, screening, Stargardt disease, choroideremia Introduction Visual field testing is a key part of the assessment of visual function, because visual field loss has a large impact on patients’ quality of life. 1 In particular, the peripheral visual field has a k…	0.92	{'name': 'Rapid Quantification of the Binocular Visual Field for Clinical Trials: Performance of a Modified Esterman Supra-Threshold Test Implemented with the Open Perimetry Interface.', 'doi': '10.2147/OPTH.S352004', 'year': '2022', 'free': True, 'book': False, 'journal': 'Clin Ophthalmol', 'authors_names': None, 'link': None, 'impact_factor': '1', 'rank': '7', 'sjr': '7', 'hindex': '1', 'quarti…	11 Patients with ONHD may also experience visual field loss such as enlarged blind spot, arcuate defects and peripheral depression, which is usually not noticed by the patient. Visual field loss is usually slowly progressive in nature and is thought to be the direct result of axonal compression. Though quite rare, Figure 1. Fundus picture, fundus autofluorescence (FAF) image and spectral-domain o…	0.92	{'name': 'Acute Unilateral Anterior Ischemic Optic Neuropathy Secondary to Optic Nerve Head Drusen: Report of a Rare Coexistence.', 'doi': '10.1080/01658107.2018.1520900', 'year': '2018', 'free': True, 'book': False, 'journal': 'Neuroophthalmology', 'authors_names': None, 'link': None, 'impact_factor': '0', 'rank': '6', 'sjr': '5', 'hindex': '1', 'quartile': '8', 'pub_type': ['Case Reports'], 'ci…
What is included in the ophthalmic examination for glaucoma?	The ophthalmic examination for glaucoma typically consists of various tests and assessments, including visual acuity testing, slit-lamp examination, intraocular pressure (IOP) measurement using Goldmann applanation tonometry, stereoscopic evaluation of the optic disc, visual field testing, and optical coherence tomography (OCT) for optic nerve head evaluation and retinal nerve fiber layer (RNFL) …	• Gonioscopy. • Optic nerve examination. • Testing for glaucoma. Definition: Glaucoma is a group of acute and chronic, progressive, multifactorial optic neuropathies and is diagnosed via history, clinical examination, and ancillary testing in which intraocular pressure and other contributing factors are responsible for a characteristic acquired loss of retinal ganglion cell axons leading to atrop…	0.92	{'name': '1257_Ophthalmology. 5th edition (Myron Yanoff (editor), Jay S. Duker (editor)) ', 'year': '2019', 'free': False, 'book': True, 'journal': None, 'impact_factor': None, 'rank': None, 'sjr': None, 'hindex': None, 'quartile': None, 'pub_type': None, 'citations': None, 'authors:': [{'author': None, 'scholar_id': None, 'citedby': None, 'citedby5y': None, 'hindex_author': None, 'hindex5y': Non…	Ophthalmological Assessment An initial interview was carried out to collect demographic data and relevant ocular history. All subjects then under­ went a standardized ophthalmic examination that included visual acuity testing, slit lamp examination, IOP measure­ ment with Goldmann applanation tonometry (GAT), stereoscopic evaluation of the optic disc, visual field test­ ing, and optical coherence…	0.91	{'name': 'Association Between Anterior Chamber Angle and Corneal Endothelial Cell Density in Chronic Angle Closure.', 'doi': '10.2147/OPTH.S309005', 'year': '2021', 'free': True, 'book': False, 'journal': 'Clin Ophthalmol', 'authors_names': None, 'link': None, 'impact_factor': '1', 'rank': '7', 'sjr': '7', 'hindex': '1', 'quartile': '5', 'pub_type': ['Journal Article'], 'citations': None, 'author…	Deﬁnite glaucoma examination All of the subjects who were suspected as having glaucoma and consented to further evaluations underwent a full ophthalmic examination, including measurement of best-corrected visual acuity, slit-lamp biomicroscopy, Goldmann 3-mirror gonioscopy, measurement of IOP by Goldmann applanation tonometry (AT900; Haag-Streit, Koeniz, Switzerland), measurement of refractive er…	0.91	{'name': 'Glaucoma conversion of the contralateral eye in unilateral normal-tension glaucoma patients: a 5-year follow-up study.', 'doi': '10.1136/bjophthalmol-2020-316371', 'year': '2020', 'free': None, 'book': False, 'journal': 'Br J Ophthalmol', 'authors_names': None, 'link': None, 'impact_factor': '0', 'rank': '0', 'sjr': '7', 'hindex': '0', 'quartile': '1', 'pub_type': ['Journal Article', 'O…	The newly diagnosed glaucoma patients were interviewed for a medical history that included a family history of glaucoma. Eye examinations were performed including refractive error measurement, standard visual acuity testing with determination of best refractive correction, slit-lamp examination including Van Herick measurement of anterior chamber depth, IOP measurement with Goldmann applanation t…	0.91	{'name': 'Profiles and Clinical Characteristics of Newly Diagnosed Glaucoma in Urban Korea: A Multicenter Study.', 'doi': '10.3341/kjo.2020.0033', 'year': '2020', 'free': True, 'book': False, 'journal': 'Korean J Ophthalmol', 'authors_names': None, 'link': None, 'impact_factor': '1', 'rank': '1', 'sjr': '1', 'hindex': '0', 'quartile': '8', 'pub_type': ['Journal Article', 'Multicenter Study'], 'ci…	Angle-closure glaucoma is more common among East Asian and populations than among white populations. POAG is more prevalent, appears earlier, and progresses more rapidly in individuals of African descent compared with individuals of European The Los Angeles Latino Eye Study also found that POAG was Section 2 Evaluation and Diagnosis Part 10 Glaucoma INTRODUCTION The clinical evaluation of glaucom…	0.91	{'name': '1257_Ophthalmology. 5th edition (Myron Yanoff (editor), Jay S. Duker (editor)) ', 'year': '2019', 'free': False, 'book': True, 'journal': None, 'impact_factor': None, 'rank': None, 'sjr': None, 'hindex': None, 'quartile': None, 'pub_type': None, 'citations': None, 'authors:': [{'author': None, 'scholar_id': None, 'citedby': None, 'citedby5y': None, 'hindex_author': None, 'hindex5y': Non…
What are the primary risk factors for developing glaucoma?	The primary risk factors for developing glaucoma include increased intraocular pressure, age, race, and a positive family history of glaucoma. Other factors that may contribute to the risk of developing the disease are decreased central corneal thickness, corneal hysteresis, myopia, diabetes mellitus, and non-modifiable factors like sex and ethnicity.	4-fold higher in persons aged 60–69 years, 12. 2-fold higher in persons aged 70–79 years, and 8. 6-fold higher in persons over 80 years of age [23]. However, due to the size of the study, the estimates were imprecise, especially at higher ages. Men were 1. 3–2 times more likely to develop new open-angle glaucoma at a mean observation period was small and could not be statistically proven. to 80-y…	0.93	{'name': 'Risk factors for open-angle glaucoma and recommendations for glaucoma screening.', 'doi': '10.1007/s00347-021-01378-5', 'year': '2021', 'free': True, 'book': False, 'journal': 'Ophthalmologe', 'authors_names': None, 'link': None, 'impact_factor': '0', 'rank': '4', 'sjr': '1', 'hindex': '9', 'quartile': '2', 'pub_type': ['Journal Article', 'Review'], 'citations': None, 'authors:': [{'aut…	24 Age The risk of having or developing primary open-angle glaucoma increases with increasing age. The prevalence of glaucoma increases from 0. 2% in individuals 50–54 years of age to 2% of the population 70–74 years of age The incidence rates for the development of glaucoma over a 9-year period were also found to increase with age; the Barbados Eye Studies demonstrated a rate of 2. 2% in patient…	0.93	{'name': '1367_Ophthalmology. 5th edition (Myron Yanoff (editor), Jay S. Duker (editor)) ', 'year': '2019', 'free': False, 'book': True, 'journal': None, 'impact_factor': None, 'rank': None, 'sjr': None, 'hindex': None, 'quartile': None, 'pub_type': None, 'citations': None, 'authors:': [{'author': None, 'scholar_id': None, 'citedby': None, 'citedby5y': None, 'hindex_author': None, 'hindex5y': Non…	5 million Americans. Half are unaware that they have the disease. Population-based studies have shown prevalence among Whites 40 years of age and older ranging from 1. 1% to 2. 1%. The prevalence among Blacks is three to four times higher. Prevalence increases with age. People over 70 have a prevalence three to eight times higher than people in their 40s. 1 4. Name the risk factors for the develo…	0.93	{'name': 'Ophthalmology Secrets (Janice A. Gault) -25', 'year': '2022', 'free': False, 'book': True, 'journal': None, 'impact_factor': None, 'rank': None, 'sjr': None, 'hindex': None, 'quartile': None, 'pub_type': None, 'citations': None, 'authors:': [{'author': None, 'scholar_id': None, 'citedby': None, 'citedby5y': None, 'hindex_author': None, 'hindex5y': None, 'i10index': None, 'i10index5y': N…	1 The biological basis of glaucoma is poorly under­ stood and the factors promoting its progression have not been completely Glaucoma is the leading cause of irreversible blindness in the world with 10% being bilaterally blind and is the second leading cause of global blindness The identification of risk factors associated with glaucoma is very important. Many risk factors are non-modifiable but …	0.93	{'name': 'Central Corneal Thickness Among Filipino Patients in an Ambulatory Eye Surgery Center Using Anterior Segment Optical Coherence Tomography.', 'doi': '10.2147/OPTH.S320281', 'year': '2021', 'free': True, 'book': False, 'journal': 'Clin Ophthalmol', 'authors_names': None, 'link': None, 'impact_factor': '1', 'rank': '7', 'sjr': '7', 'hindex': '1', 'quartile': '5', 'pub_type': ['Journal Arti…	Epidemiology ​ Occurs in 2%–5% of population 40 years old; risk increases with age; most common form of glaucoma (60%–70%); no sex predilection. Risk factors are increased IOP, increased cup:disc ratio, thinner central corneal thickness (, mm by ultrasound or , mm by optical pachymetry), race (African Americans are 3–6 times more likely to develop primary open-angle glaucoma [POAG] than whites; …	0.93	{'name': 'The Massachusetts eye and ear infirmary illustrated manual of ophthalmology ( etc.) -19', 'year': '2021', 'free': False, 'book': True, 'journal': None, 'impact_factor': None, 'rank': None, 'sjr': None, 'hindex': None, 'quartile': None, 'pub_type': None, 'citations': None, 'authors:': [{'author': None, 'scholar_id': None, 'citedby': None, 'citedby5y': None, 'hindex_author': None, 'hindex…
Is age a risk factor for glaucoma?	Age is a well-known risk factor for glaucoma, with the incidence of the disease increasing with advanced age. Additionally, aging of the eye's structures and physiological changes can contribute to the development of glaucoma. However, it is important to note that glaucoma can also occur in younger individuals. Other risk factors for glaucoma include family history, increased intraocular pressure…	4-fold higher in persons aged 60–69 years, 12. 2-fold higher in persons aged 70–79 years, and 8. 6-fold higher in persons over 80 years of age [23]. However, due to the size of the study, the estimates were imprecise, especially at higher ages. Men were 1. 3–2 times more likely to develop new open-angle glaucoma at a mean observation period was small and could not be statistically proven. to 80-y…	0.94	{'name': 'Risk factors for open-angle glaucoma and recommendations for glaucoma screening.', 'doi': '10.1007/s00347-021-01378-5', 'year': '2021', 'free': True, 'book': False, 'journal': 'Ophthalmologe', 'authors_names': None, 'link': None, 'impact_factor': '0', 'rank': '4', 'sjr': '1', 'hindex': '9', 'quartile': '2', 'pub_type': ['Journal Article', 'Review'], 'citations': None, 'authors:': [{'aut…	24 Age The risk of having or developing primary open-angle glaucoma increases with increasing age. The prevalence of glaucoma increases from 0. 2% in individuals 50–54 years of age to 2% of the population 70–74 years of age The incidence rates for the development of glaucoma over a 9-year period were also found to increase with age; the Barbados Eye Studies demonstrated a rate of 2. 2% in patient…	0.94	{'name': '1367_Ophthalmology. 5th edition (Myron Yanoff (editor), Jay S. Duker (editor)) ', 'year': '2019', 'free': False, 'book': True, 'journal': None, 'impact_factor': None, 'rank': None, 'sjr': None, 'hindex': None, 'quartile': None, 'pub_type': None, 'citations': None, 'authors:': [{'author': None, 'scholar_id': None, 'citedby': None, 'citedby5y': None, 'hindex_author': None, 'hindex5y': Non…	Risk factors include intraocular pressure, age over 60, African or Hispanic origin, and family history. One of its major challenges is early diagnosis; half of people with glaucoma are undiagnosed in developed countries [14, 15]. The relationship between age and glaucoma has been extensively studied, with an increase in glaucoma incidence as populations live longer [16]. Aging of the trabecular m…	0.93	{'name': 'Self-reported glaucoma prevalence and related factors, contribution to reported visual impairment, and functional burden in a cross-sectional study in Colombia.', 'doi': '10.1007/s10792-023-02643-z', 'year': '2023', 'free': True, 'book': False, 'journal': 'Int Ophthalmol', 'authors_names': None, 'link': None, 'impact_factor': '0', 'rank': '6', 'sjr': '5', 'hindex': '1', 'quartile': '5',…	Discussion The relationship between glaucoma and age has been well described [12, 25, 26]. Our findings are the first to expose the extend of the association in Colombia. The glaucoma group had a mean age 2 years higher. This could account for higher comorbidity and higher glaucoma risk, however when adjusting for multi-morbidity and other confounding factors, age remained statistically significa…	0.93	{'name': 'Self-reported glaucoma prevalence and related factors, contribution to reported visual impairment, and functional burden in a cross-sectional study in Colombia.', 'doi': '10.1007/s10792-023-02643-z', 'year': '2023', 'free': True, 'book': False, 'journal': 'Int Ophthalmol', 'authors_names': None, 'link': None, 'impact_factor': '0', 'rank': '6', 'sjr': '5', 'hindex': '1', 'quartile': '5',…	15 The aging process also causes an increased susceptibility of ONH in glaucoma. Mitochondrial dysfunction also occurs in the anterior chamber of the eye, mainly the Our study found the mean age of the glaucoma group was above 40 years old with no significant difference in the POAG and PACG groups consistent to previous studies. 17 Female gender has a higher risk of angle-closure glaucoma in Asia…	0.93	{'name': 'A Novel Biomarker in Primary Glaucoma: Aqueous Humor and Serum Levels of Ischemia Modified Albumin (IMA).', 'doi': '10.2147/OPTH.S388382', 'year': '2022', 'free': True, 'book': False, 'journal': 'Clin Ophthalmol', 'authors_names': None, 'link': None, 'impact_factor': '1', 'rank': '7', 'sjr': '7', 'hindex': '1', 'quartile': '5', 'pub_type': ['Journal Article'], 'citations': None, 'author…
What is considered normal eye pressure?	The normal range of intraocular pressure is 10–21 mm Hg.	65 mmHg for the upper right and 33. 1 ± 2. 24 mmHg for the lower right eyelids, and 32. 1 ± 1. 45 mmHg for the upper left and 31. 9 ± 2. 21 mmHg for the lower left eyelids. The intraclass correlation coefficients ranged from 0. 766 to 0. 949 for the right eye and 0. 784 to 0. 856 for the left eye for the upper eyelid, and 0. 493 to 0. 732 for the right eye and 0. 698 to 0. 854 for the left eye fo…	0.93	{'name': 'Effect of Botulinum Toxin A Treatment on Eyelid Pressure in Eyes with Blepharospasm.', 'doi': '10.1080/02713683.2018.1464191', 'year': '2018', 'free': False, 'book': False, 'journal': 'Curr Eye Res', 'authors_names': None, 'link': None, 'impact_factor': '0', 'rank': '7', 'sjr': '1', 'hindex': '2', 'quartile': '3', 'pub_type': ['Journal Article'], 'citations': None, 'authors:': [{'author…	Intraocular pressure—The normal range of intraocular pressure is 10–21 mm Hg. In many individuals (about 4. 5 million in the United States), elevated intraocular pressure is not associated with optic disk or visual field abnormalities (ocular hypertension). Monitoring for the development of glaucoma is required in all such cases; a significant proportion of eyes with primary open-angle glaucoma h…	0.92	{'name': 'CURRENT Medical Diagnosis and Treatment 2022-McGraw-Hill Education (Maxine A. Papadakis, Stephen J. McPhee etc.) -13', 'year': None, 'free': False, 'book': True, 'journal': None, 'impact_factor': None, 'rank': None, 'sjr': None, 'hindex': None, 'quartile': None, 'pub_type': None, 'citations': None, 'authors:': [{'author': None, 'scholar_id': None, 'citedby': None, 'citedby5y': None, 'hi…	The statistical definition of the upper limit for ‘normal’ IOP is 2 mmHg, which is two standard deviations above the mean value. An IOP greater than 2 mmHg is used as the cut-​ off for the definition of 0% of the population over 40 years of age will have an IOP greater than 2 mmHg but no detectable signs of glaucoma. RISK FACTORS • Increased age • Female • Ethnic origin: those of Black African or…	0.92	{'name': 'Training in Ophthalmology (Matthew D. Gardiner) -15', 'year': '2022', 'free': False, 'book': True, 'journal': None, 'impact_factor': None, 'rank': None, 'sjr': None, 'hindex': None, 'quartile': None, 'pub_type': None, 'citations': None, 'authors:': [{'author': None, 'scholar_id': None, 'citedby': None, 'citedby5y': None, 'hindex_author': None, 'hindex5y': None, 'i10index': None, 'i10ind…	However, the eyelid pressures were measured under the same conditions in all subjects, thus the measured values can be compared among the subjects. Second, the eyelid pressures were measured at different positions of the upper and lower eyelids because it was difficult to measure the lower eyelid pressure consistently at the center position. This was because of the size of the sensor device (10 m…	0.92	{'name': 'Effect of Botulinum Toxin A Treatment on Eyelid Pressure in Eyes with Blepharospasm.', 'doi': '10.1080/02713683.2018.1464191', 'year': '2018', 'free': False, 'book': False, 'journal': 'Curr Eye Res', 'authors_names': None, 'link': None, 'impact_factor': '0', 'rank': '7', 'sjr': '1', 'hindex': '2', 'quartile': '3', 'pub_type': ['Journal Article'], 'citations': None, 'authors:': [{'author…	3 on the right eye and 0. 39 ± 0. 31 on the left eye. There were significant differences between the young and old subjects concerning both eyes for visual acuity at near and distance, sphere, and cylinder (p < 0. 01). No significant difference was found for cylinder axis. Tonometry Intraocular pressure (IOP) was measured in 494 young and 1655 older subjects. Mean IOP in young subjects was 16. 43…	0.92	{'name': 'Ophthalmologic health status of an aging population-data from the Berlin Aging Study II (BASE-II).', 'doi': '10.1007/s00417-019-04386-z', 'year': '2019', 'free': False, 'book': False, 'journal': 'Graefes Arch Clin Exp Ophthalmol', 'authors_names': None, 'link': None, 'impact_factor': '0', 'rank': '2', 'sjr': '1', 'hindex': '7', 'quartile': '8', 'pub_type': ['Journal Article'], 'citation…
Do individuals with elevated eye pressure always develop glaucoma, or can some have elevated eye pressure without glaucoma?	Individuals with elevated eye pressure do not always develop glaucoma, as there is a large degree of overlap between intraocular pressures in people with and without glaucoma, making intraocular pressure a poor screening tool for glaucoma. However, it is important to note that the risk of glaucoma increases with increasing intraocular pressure, starting even at low levels of 12 mm Hg. Additionall…	Numerous studies across multiple ethnicities show an increased prevalence7 and of glaucoma as IOP increases. Although the risk of glaucoma is substantial for persons with IOPs in the high 20s, data from virtually all population-based studies demonstrate that the risk for glaucoma increases steadily with increasing IOP, starting even with IOPs as low as 12 mm Hg The importance of IOP in causing gl…	0.91	{'name': '1234_Ophthalmology. 5th edition (Myron Yanoff (editor), Jay S. Duker (editor)) ', 'year': '2019', 'free': False, 'book': True, 'journal': None, 'impact_factor': None, 'rank': None, 'sjr': None, 'hindex': None, 'quartile': None, 'pub_type': None, 'citations': None, 'authors:': [{'author': None, 'scholar_id': None, 'citedby': None, 'citedby5y': None, 'hindex_author': None, 'hindex5y': Non…	24 Age The risk of having or developing primary open-angle glaucoma increases with increasing age. The prevalence of glaucoma increases from 0. 2% in individuals 50–54 years of age to 2% of the population 70–74 years of age The incidence rates for the development of glaucoma over a 9-year period were also found to increase with age; the Barbados Eye Studies demonstrated a rate of 2. 2% in patient…	0.91	{'name': '1367_Ophthalmology. 5th edition (Myron Yanoff (editor), Jay S. Duker (editor)) ', 'year': '2019', 'free': False, 'book': True, 'journal': None, 'impact_factor': None, 'rank': None, 'sjr': None, 'hindex': None, 'quartile': None, 'pub_type': None, 'citations': None, 'authors:': [{'author': None, 'scholar_id': None, 'citedby': None, 'citedby5y': None, 'hindex_author': None, 'hindex5y': Non…	10 It is difficult to fully separate the influence of IOP from perfusion pressure There is no evidence to suggest that raising blood pressure delays the progression of glaucoma. 90 Cigarette Smoking, Alcohol Use, and Caffeine Consumption Some clinic-based studies suggest an association between alcohol consumption and glaucoma. However, no differences in the prevalence of glaucoma were noted with …	0.91	{'name': '1234_Ophthalmology. 5th edition (Myron Yanoff (editor), Jay S. Duker (editor)) ', 'year': '2019', 'free': False, 'book': True, 'journal': None, 'impact_factor': None, 'rank': None, 'sjr': None, 'hindex': None, 'quartile': None, 'pub_type': None, 'citations': None, 'authors:': [{'author': None, 'scholar_id': None, 'citedby': None, 'citedby5y': None, 'hindex_author': None, 'hindex5y': Non…	Factors for glaucoma progression and the effect of treatment: the early manifest glaucoma trial. Arch Ophthalmol 2003;121:48–56. Leske MC, Wu SY, Hennis A, et al. Risk factors for incident open-angle glaucoma: the Barbados Eye Studies. Ophthalmology 2008;115:85–93. Ocular Hypertension Treatment Study Group, European Glaucoma Prevention Study Group. Validated prediction model for the development o…	0.91	{'name': '1367_Ophthalmology. 5th edition (Myron Yanoff (editor), Jay S. Duker (editor)) ', 'year': '2019', 'free': False, 'book': True, 'journal': None, 'impact_factor': None, 'rank': None, 'sjr': None, 'hindex': None, 'quartile': None, 'pub_type': None, 'citations': None, 'authors:': [{'author': None, 'scholar_id': None, 'citedby': None, 'citedby5y': None, 'hindex_author': None, 'hindex5y': Non…	1 Classically, glaucoma is thought to be caused by elevated intraocular pressure (IOP) that progressively damages the optic nerve. However, patients with primary open-angle glaucoma (POAG) with relatively low baseline IOP (<21 mmHg) have been reported to represent as much as 94% of case with POAG in an Asian Even though IOP-lowering treatment for patients with glaucoma can retard glaucoma there a…	0.91	{'name': 'Association between esodeviation and primary open-angle glaucoma: the 2010-2011 Korea National Health and Nutrition Examination Survey.', 'doi': '10.1136/bjophthalmol-2020-316901', 'year': '2020', 'free': None, 'book': False, 'journal': 'Br J Ophthalmol', 'authors_names': None, 'link': None, 'impact_factor': '0', 'rank': '0', 'sjr': '7', 'hindex': '0', 'quartile': '1', 'pub_type': ['Jou…
Is it possible to prevent glaucoma through diet?	It is still unclear whether a specific diet can entirely prevent glaucoma, but some studies have shown that certain dietary components have been linked to the incidence and progression of glaucoma. Therefore, maintaining a healthy diet rich in fruits, vegetables, and healthy fats while limiting intake of unhealthy foods like saturated fats, processed meats, and refined grains, may contribute to a…	Although it seems simple, an answer to such question is yet to be determined by ongoing research in this arena. The objective of this review was to provide a summary of the current evidence regarding the effect of obesity and diet on IOP, incidence, and progression of glaucoma. The review outlines three major elements pertinent to diet: obesity and energy intake, individual dietary components, an…	0.92	{'name': 'The Role of Diet in Glaucoma: A Review of the Current Evidence.', 'doi': '10.1007/s40123-018-0120-3', 'year': '2018', 'free': True, 'book': False, 'journal': 'Ophthalmol Ther', 'authors_names': None, 'link': None, 'impact_factor': '2', 'rank': '9', 'sjr': '3', 'hindex': '1', 'quartile': '6', 'pub_type': ['Journal Article', 'Review'], 'citations': None, 'authors:': [{'author': None, 'sch…	In this review, we aim to provide a summary of the current evidence regarding the role of obesity, certain dietary components, and dietary supplements in glaucoma. Keywords: Alcohol; Antioxidants; Caffeine; Diet; Dietary supplements; Glaucoma; Intraocular pressure; Nutrition; Obesity INTRODUCTION Glaucoma is a major cause of irreversible blindness worldwide. Globally, it is estimated that 5. 7 mi…	0.92	{'name': 'The Role of Diet in Glaucoma: A Review of the Current Evidence.', 'doi': '10.1007/s40123-018-0120-3', 'year': '2018', 'free': True, 'book': False, 'journal': 'Ophthalmol Ther', 'authors_names': None, 'link': None, 'impact_factor': '2', 'rank': '9', 'sjr': '3', 'hindex': '1', 'quartile': '6', 'pub_type': ['Journal Article', 'Review'], 'citations': None, 'authors:': [{'author': None, 'sch…	Carpenter and colleagues found that provider education regarding medication adherence was associated with improved IOP at an eightDespite the evidence that these interven­ tions are successful in improving medication adherence, there remains a high proportion of medication non-adherence in glaucoma patients indicating that educating patients on proper administration and regimen may not be the onl…	0.92	{'name': 'Lifestyle Counseling for Medication Adherence in Glaucoma.', 'doi': '10.2147/OPTH.S321351', 'year': '2021', 'free': True, 'book': False, 'journal': 'Clin Ophthalmol', 'authors_names': None, 'link': None, 'impact_factor': '1', 'rank': '7', 'sjr': '7', 'hindex': '1', 'quartile': '5', 'pub_type': ['Journal Article'], 'citations': 2, 'authors:': [{'author': None, 'scholar_id': None, 'citedb…	REVIEW The Role of Diet in Glaucoma: A Review of the Current Evidence Adi M. Al Owaifeer . Abdulaziz A. Al Taisan Received: January 6, 2018 / Published online: February 8, 2018 Ó The Author(s) 2018. This article is an open access publication ABSTRACT Intraocular pressure (IOP) reduction by medications, laser, or surgery remains the mainstay of treatment in glaucoma. However, the role of complemen…	0.92	{'name': 'The Role of Diet in Glaucoma: A Review of the Current Evidence.', 'doi': '10.1007/s40123-018-0120-3', 'year': '2018', 'free': True, 'book': False, 'journal': 'Ophthalmol Ther', 'authors_names': None, 'link': None, 'impact_factor': '2', 'rank': '9', 'sjr': '3', 'hindex': '1', 'quartile': '6', 'pub_type': ['Journal Article', 'Review'], 'citations': None, 'authors:': [{'author': None, 'sch…	We also were able to average dietary intake from two time points, capturing a longer period of dietary exposure than one assessment alone. In conclusion, among older adults, consuming a Western (unhealthy) diet may increase the risk of progression to incident late AMD over time. We believe that these results, along with the current knowledge regarding chronic disease prevention and findings from …	0.91	{'name': 'Diet patterns and the incidence of age-related macular degeneration in the Atherosclerosis Risk in Communities (ARIC) study.', 'doi': '10.1136/bjophthalmol-2019-314813', 'year': '2019', 'free': None, 'book': False, 'journal': 'Br J Ophthalmol', 'authors_names': None, 'link': None, 'impact_factor': '0', 'rank': '0', 'sjr': '7', 'hindex': '0', 'quartile': '1', 'pub_type': ['Journal Articl…
Is high myopia a risk factor for glaucoma?	High myopia has been identified as a risk factor for glaucoma in some studies, particularly in the early years of a person's life. It has also been linked to an increased risk of developing other eye conditions like primary open-angle glaucoma. However, the relationship between high myopia and glaucoma is complex, and more research is needed to fully understand the link between these two conditio…	In the Ponza eye study, high myopia was identified as a risk factor for 12-year incident glaucoma. 9 Similarly, in the Rotterdam study, participants with high myopia were more likely to develop glaucomatous visual field loss (HR (95% However, this effect became less pronounced (1. 5 (0. 8 to 3. 0)) with a longer follow-up of 20 years, and a higher mean age of the cohort. 18 This may possibly indi…	0.93	{'name': 'Glaucoma in myopia: diagnostic dilemmas.', 'doi': '10.1136/bjophthalmol-2018-313530', 'year': '2019', 'free': None, 'book': False, 'journal': 'Br J Ophthalmol', 'authors_names': None, 'link': None, 'impact_factor': '0', 'rank': '0', 'sjr': '7', 'hindex': '0', 'quartile': '1', 'pub_type': ['Journal Article', 'Review'], 'citations': None, 'authors:': [{'author': None, 'scholar_id': None, …	Although the reason is yet to be elucidated, it could be attributed to the fact that ocular dominance of the right eye is more frequent. 41, 42 Identified risk factors of high myopia in the present study were similar to risk factors for myopia that have been previously reported. However, some factors associated with myopia did not show an association with high myopia. Since simple myopia is a mil…	0.93	{'name': 'Risk Factors for High Myopia in Koreans: The Korea National Health and Nutrition Examination Survey.', 'doi': '10.1080/02713683.2018.1472286', 'year': '2018', 'free': False, 'book': False, 'journal': 'Curr Eye Res', 'authors_names': None, 'link': None, 'impact_factor': '0', 'rank': '7', 'sjr': '1', 'hindex': '2', 'quartile': '3', 'pub_type': ['Journal Article', 'Multicenter Study', "Res…	6 7 Myopia is a risk factor for glaucoma–10 and the risk of glaucoma increases with age. 11 With the rising prevalence of both myopia and glaucoma in an ageing population, the occurrence of these two ocular conditions in the same patient is likely to increase. For example, a study by Pan et al demonstrated that eyes with high myopia had a sixfold increased odds of having primary open-angle glauco…	0.93	{'name': 'Glaucoma in myopia: diagnostic dilemmas.', 'doi': '10.1136/bjophthalmol-2018-313530', 'year': '2019', 'free': None, 'book': False, 'journal': 'Br J Ophthalmol', 'authors_names': None, 'link': None, 'impact_factor': '0', 'rank': '0', 'sjr': '7', 'hindex': '0', 'quartile': '1', 'pub_type': ['Journal Article', 'Review'], 'citations': None, 'authors:': [{'author': None, 'scholar_id': None, …	Asakuma T, Yasuda M, Ninomiya T, Noda Y, Arakawa S, Hashimoto S, Ohno-Matsui K, Kiyohara Y, Ishibashi T. Prevalence and risk factors for myopic retinopathy in a Japanese population: The Hisayama Study. Ophthalmology. 2012;119:1760-5. 8. Marcus MW, de Vries MM, Junoy Montolio FG, Jansonius NM. Myopia as a risk factor for open-angle glaucoma: A systematic review and meta-analysis. Ophthalmology. 20…	0.93	{'name': 'Combined Atropine with Orthokeratology for Myopia Control: Study Design and Preliminary Results.', 'doi': '10.1080/02713683.2019.1568501', 'year': '2019', 'free': False, 'book': False, 'journal': 'Curr Eye Res', 'authors_names': None, 'link': None, 'impact_factor': '0', 'rank': '7', 'sjr': '1', 'hindex': '2', 'quartile': '3', 'pub_type': ['Journal Article', 'Randomized Controlled Trial'…	1 In medium-income and high-income countries in East and Southeast Asia, the prevalence of myopia has increased markedly over the past half-century. In these countries, over 80%–90% of young adults, and nearly 40% of older adults aged 40 years and above are myopic. 2–4 Similar trends are also seen in This represents a significant health and societal burden due to reversible visual impairment from…	0.93	{'name': 'Glaucoma in myopia: diagnostic dilemmas.', 'doi': '10.1136/bjophthalmol-2018-313530', 'year': '2019', 'free': None, 'book': False, 'journal': 'Br J Ophthalmol', 'authors_names': None, 'link': None, 'impact_factor': '0', 'rank': '0', 'sjr': '7', 'hindex': '0', 'quartile': '1', 'pub_type': ['Journal Article', 'Review'], 'citations': None, 'authors:': [{'author': None, 'scholar_id': None, …
What are the typical symptoms of glaucoma?	The typical symptoms of glaucoma may not be present in many cases, especially during the early stages of the disease. However, some common signs to look out for include gradual loss of peripheral vision, headaches, blurred vision, dull pain in the eye, and halos around lights. In case of acute angle-closure glaucoma, extreme symptoms like ocular pain, blurred vision, redness of the eye, dilation …	n observations: Acute angle-closure glaucoma is accompanied by extreme ocular pain, blurred vision, redness of the eye, and dilation of the pupil. Nausea and vomiting may occur. If untreated, acute glaucoma causes complete and permanent blindness within 2 to 5 days. Chronic open-angle glaucoma may produce no symptoms except gradual loss of peripheral vision over a period of years. Sometimes prese…	0.93	{'name': 'Mosby’s Medical Dictionary (coll.) -21', 'year': None, 'free': False, 'book': True, 'journal': None, 'impact_factor': None, 'rank': None, 'sjr': None, 'hindex': None, 'quartile': None, 'pub_type': None, 'citations': None, 'authors:': [{'author': None, 'scholar_id': None, 'citedby': None, 'citedby5y': None, 'hindex_author': None, 'hindex5y': None, 'i10index': None, 'i10index5y': None}], …	In examination of the optic nerve, what findings could be consistent with a diagnosis of glaucoma or suspicion of glaucoma? Diffuse narrowing of the optic nerve rim, focal narrowing or notching of the optic nerve rim, vertical elongation of the optic cup, nerve fiber layer defects, nerve fiber layer hemorrhages, and asymmetric cupping of the optic nerves are all signs of glaucoma or suspicion of …	0.92	{'name': 'Ophthalmology Secrets (Janice A. Gault) -25', 'year': '2022', 'free': False, 'book': True, 'journal': None, 'impact_factor': None, 'rank': None, 'sjr': None, 'hindex': None, 'quartile': None, 'pub_type': None, 'citations': None, 'authors:': [{'author': None, 'scholar_id': None, 'citedby': None, 'citedby5y': None, 'hindex_author': None, 'hindex5y': None, 'i10index': None, 'i10index5y': N…	In the glaucoma group, most cases were chronic open angle glaucoma (n=33) while 6 cases of normal-tension glaucoma and 4 cases of pigment dispersion glaucoma were included. In this group 41. 8% were male (n=18), in the control group 34. 9% (n=15) were male. The study population characteristics can be found in Table 1. For age, gender, BMI, lens status, CFT and axial length there was no difference…	0.92	{'name': 'Comparison of Macular Pigment Optical Density in Glaucoma Patients and Healthy Subjects - A Prospective Diagnostic Study.', 'doi': '10.2147/OPTH.S224259', 'year': '2020', 'free': True, 'book': False, 'journal': 'Clin Ophthalmol', 'authors_names': None, 'link': None, 'impact_factor': '1', 'rank': '7', 'sjr': '7', 'hindex': '1', 'quartile': '5', 'pub_type': ['Journal Article'], 'citations…	2 Globally, in 2020, more than 76 million people are suffering from glaucoma, and it is expected to increase to 111. 8 million people by 2040. 4 Glaucoma is also a severe and complex medical problem because it often causes blindness. According to the World Health Organization (WHO), the most common causes of blindness are cataracts (51%), followed by glaucoma (8%), and age-related macular degener…	0.92	{'name': 'Utilization of Modified Induced Pluripotent Stem Cells as the Advance Therapy of Glaucoma: A Systematic Review.', 'doi': '10.2147/OPTH.S372114', 'year': '2022', 'free': True, 'book': False, 'journal': 'Clin Ophthalmol', 'authors_names': None, 'link': None, 'impact_factor': '1', 'rank': '7', 'sjr': '7', 'hindex': '1', 'quartile': '5', 'pub_type': ['Journal Article', 'Review'], 'citations…	12 vs 11. 27 s) or controls (12. 10 s). % patients Ocular symptoms (during and after instillation) Pain or discomfort during instillation Foreign body sensation Stinging or burning Dry eye sensation Tearing Eyelid itching Anterior blepharitis Posterior blepharitis Eczema Hyperemia Conjunctival follicles Fluorescein staining in the nasal bulbar conjunctiva Corneal signs (superficial punctate kerat…	0.92	{'name': 'Glaucoma therapy: preservative-free for all?', 'doi': '10.2147/OPTH.S150816', 'year': '2018', 'free': True, 'book': False, 'journal': 'Clin Ophthalmol', 'authors_names': None, 'link': None, 'impact_factor': '1', 'rank': '7', 'sjr': '7', 'hindex': '1', 'quartile': '5', 'pub_type': ['Journal Article', 'Review'], 'citations': None, 'authors:': [{'author': None, 'scholar_id': None, 'citedby…
How is glaucoma diagnosed based on symptoms?	Glaucoma is diagnosed based on a combination of history, clinical examination, and ancillary testing. It involves intraocular pressure, and other contributing factors that lead to the characteristic acquired loss of retinal ganglion cell axons, optic nerve atrophy, and visual field defects. Diagnosing glaucoma typically includes clinical examination of the optic nerve, visual field testing, tonom…	• Gonioscopy. • Optic nerve examination. • Testing for glaucoma. Definition: Glaucoma is a group of acute and chronic, progressive, multifactorial optic neuropathies and is diagnosed via history, clinical examination, and ancillary testing in which intraocular pressure and other contributing factors are responsible for a characteristic acquired loss of retinal ganglion cell axons leading to atrop…	0.92	{'name': '1257_Ophthalmology. 5th edition (Myron Yanoff (editor), Jay S. Duker (editor)) ', 'year': '2019', 'free': False, 'book': True, 'journal': None, 'impact_factor': None, 'rank': None, 'sjr': None, 'hindex': None, 'quartile': None, 'pub_type': None, 'citations': None, 'authors:': [{'author': None, 'scholar_id': None, 'citedby': None, 'citedby5y': None, 'hindex_author': None, 'hindex5y': Non…	Glaucoma was diagnosed based upon the clinical determination of glaucomatous ONH damage (localised or diffuse neuroretinal rim thinning, rim notching, excavation, and/or retinal nerve fiber layer defect) associated with typical, reproducible standard automated perimetry defects. Glaucomatous defect on standard automated perimetry was defined based upon a glaucoma hemifield test result outside nor…	0.91	{'name': 'MicroRNAs in the aqueous humor of patients with different types of glaucoma.', 'doi': '10.1007/s00417-021-05214-z', 'year': '2021', 'free': True, 'book': False, 'journal': 'Graefes Arch Clin Exp Ophthalmol', 'authors_names': None, 'link': None, 'impact_factor': '0', 'rank': '2', 'sjr': '1', 'hindex': '7', 'quartile': '8', 'pub_type': ['Journal Article'], 'citations': None, 'authors:': […	The emphasis in this section will, instead, be on the use of diagnostic tests to diagnose glaucoma, that is, to separate persons with disease from persons without disease. Using diagnostic tests to detect glaucoma occurs in two settings—(1) in the community to “screen” and (2) in the doctor’s office in patients deemed to be at risk for glaucoma, such as those with elevated IOP or a family history…	0.91	{'name': '1452_Ophthalmology. 5th edition (Myron Yanoff (editor), Jay S. Duker (editor)) ', 'year': '2019', 'free': False, 'book': True, 'journal': None, 'impact_factor': None, 'rank': None, 'sjr': None, 'hindex': None, 'quartile': None, 'pub_type': None, 'citations': None, 'authors:': [{'author': None, 'scholar_id': None, 'citedby': None, 'citedby5y': None, 'hindex_author': None, 'hindex5y': Non…	*Diagnosis only made at complete eye examination (visit 2). Multiple diagnoses possible. †n=sample size after removing missing data. Table 3 Philadelphia Telemedicine Glaucoma Detection and Follow-up Study: rate of diagnostic confirmation of findings at screening (visit 1) at eye examination (visit 2) among the 347 participants who attended visit 2 Eye screening findings/eye examination diagnoses…	0.91	{'name': 'Philadelphia Telemedicine Glaucoma Detection and Follow-up Study: confirmation between eye screening and comprehensive eye examination diagnoses.', 'doi': '10.1136/bjophthalmol-2018-313451', 'year': '2019', 'free': None, 'book': False, 'journal': 'Br J Ophthalmol', 'authors_names': None, 'link': None, 'impact_factor': '0', 'rank': '0', 'sjr': '7', 'hindex': '0', 'quartile': '1', 'pub_ty…	The ECG participants underwent a complete ophthalmological examination, including visual acuity measurement, refraction, slit lamp examination, IOP and pachymetry measurement. The IOP measurement was obtained from the average of three values by Goldmann tonometry. The POAG diagnosis was confirmed using visual field (VF) test with the 24-2 Swedish Interactive Threshold Algorithm (Humphry; Carl Zei…	0.91	{'name': 'Blood pressure, ocular perfusion pressure and open-angle glaucoma in patients with systemic hypertension.', 'doi': '10.2147/OPTH.S165747', 'year': '2018', 'free': True, 'book': False, 'journal': 'Clin Ophthalmol', 'authors_names': None, 'link': None, 'impact_factor': '1', 'rank': '7', 'sjr': '7', 'hindex': '1', 'quartile': '5', 'pub_type': ['Journal Article'], 'citations': None, 'author…
What are the different types of glaucoma?	The different types of glaucoma include primary open-angle glaucoma (POAG), primary angle-closure glaucoma (PACG), secondary glaucomas, and others like exfoliation glaucoma. Further, it can be classified into childhood glaucoma and adult glaucoma, with adult glaucoma being segregated into primary glaucoma and secondary glaucoma.	Primary angleclosure disease and exfoliation glaucoma are the major glaucoma types in the old and oldest-old age groups. Keywords: primary open-angle glaucoma, POAG, primary angle-closure disease, PACD, exfoliation glaucoma, trabeculotomy, trabeculectomy, minimally invasive glaucoma surgery, MIGS, cataract extraction Introduction In a previous Japanese population-based study, primary open-angle g…	0.92	{'name': 'Proportion of Glaucoma Types and Surgeries Among Young, Pre-Old, Old, and Oldest-Old Age Groups or Different Sex Groups.', 'doi': '10.2147/OPTH.S370082', 'year': '2022', 'free': True, 'book': False, 'journal': 'Clin Ophthalmol', 'authors_names': None, 'link': None, 'impact_factor': '1', 'rank': '7', 'sjr': '7', 'hindex': '1', 'quartile': '5', 'pub_type': ['Journal Article'], 'citations'…	These approaches will help to determine objective data that can provide standards that would be available to compare research outcomes among glaucoma investigations. Acknowledgements We are grateful for the generous participation of the following international glaucoma specialists and collaborators in this study: Ramanjit Sihota and Dewang Angmo, All India Institute of Medical Sciences, New Delhi…	0.92	{'name': 'Defining glaucomatous optic neuropathy using objective criteria from structural and functional testing.', 'doi': '10.1136/bjophthalmol-2020-316237', 'year': '2020', 'free': None, 'book': False, 'journal': 'Br J Ophthalmol', 'authors_names': None, 'link': None, 'impact_factor': '0', 'rank': '0', 'sjr': '7', 'hindex': '0', 'quartile': '1', 'pub_type': ['Journal Article', 'Multicenter Stud…	The connective tissue beams of the lamina cribrosa can be seen clinically if the cup is very deep. The scleral rim through which the nerve enters the eye is just outside the rim of the optic nerve and should not be mistaken for the optic disc rim. 13. 3 _x0007_Types of Glaucoma An understanding of the types of glaucoma is necessary to understand the clinical features of the various clinical types…	0.92	{'name': '158_Clinical Insights and Examination Techniques in Ophthalmology (Thomas Kuriakose) ', 'year': '2020', 'free': False, 'book': True, 'journal': None, 'impact_factor': None, 'rank': None, 'sjr': None, 'hindex': None, 'quartile': None, 'pub_type': None, 'citations': None, 'authors:': [{'author': None, 'scholar_id': None, 'citedby': None, 'citedby5y': None, 'hindex_author': None, 'hindex5y…	6 Generally, more advanced cases tended to require glaucoma surgery. Thus, the difference in disease severity among the glaucoma types likely explains the discrepancy between this and previous population studies. Since the distributions of glaucoma types were affected by age, the difference in age is another explanation. Deposition of exfoliation material is easily overlooked; thus, underestimati…	0.92	{'name': 'Proportion of Glaucoma Types and Surgeries Among Young, Pre-Old, Old, and Oldest-Old Age Groups or Different Sex Groups.', 'doi': '10.2147/OPTH.S370082', 'year': '2022', 'free': True, 'book': False, 'journal': 'Clin Ophthalmol', 'authors_names': None, 'link': None, 'impact_factor': '1', 'rank': '7', 'sjr': '7', 'hindex': '1', 'quartile': '5', 'pub_type': ['Journal Article'], 'citations'…	Of the newly diagnosed glaucoma patients, the 8 most frequently observed glaucoma subtypes accounted for 92. 1% of the total. In the age distribution, CACG, AACG, NVG and glaucoma associated with aphakia or pseudophakia did not show significant differences (p > 0. 05 by Student’s t-tests); however, all other glaucoma subtypes showed significant differences (p < 0. 05 by Student’s t-tests). In ter…	0.92	{'name': 'Profiles and Clinical Characteristics of Newly Diagnosed Glaucoma in Urban Korea: A Multicenter Study.', 'doi': '10.3341/kjo.2020.0033', 'year': '2020', 'free': True, 'book': False, 'journal': 'Korean J Ophthalmol', 'authors_names': None, 'link': None, 'impact_factor': '1', 'rank': '1', 'sjr': '1', 'hindex': '0', 'quartile': '8', 'pub_type': ['Journal Article', 'Multicenter Study'], 'ci…
What is congenital glaucoma?	Congenital glaucoma is a rare, genetically determined ocular disease that occurs in newborns, infants, or young children. It is characterized by an abnormal outflow of aqueous humor due to developmental anomalies in the anterior chamber angle, leading to increased intraocular pressure in the absence of other ocular or systemic developmental issues. This condition usually manifests with symptoms s…	This chapter is envisioned to provide an updated and comprehensive overview of clinical manifestations, epidemiology, pathophysiology, and genetic aspects of primary congenital glaucoma. Primary Congenital Glaucoma (PCG) Disease Overview and Definition Primary congenital glaucoma (PCG) is a rare, genetically determined ocular disease, with abnormalities in the aqueous outflow pathways of the ante…	0.93	{'name': '49_Genetics of Ocular Diseases (H. V. Nema, Nitin Nema) ', 'year': '2022', 'free': False, 'book': True, 'journal': None, 'impact_factor': None, 'rank': None, 'sjr': None, 'hindex': None, 'quartile': None, 'pub_type': None, 'citations': None, 'authors:': [{'author': None, 'scholar_id': None, 'citedby': None, 'citedby5y': None, 'hindex_author': None, 'hindex5y': None, 'i10index': None, 'i…	23 Introduction and historical background 24 Congenital glaucoma is a developmental glaucoma occur25 ring before the age of three years due to an obstruction that 26 prevents adequate drainage of aqueous humor caused by 27 abnormal development of the trabecular meshwork (TM) 28 and anterior chamber angle. 1 This arbitrary age has been 29 estimated since it corresponds to the age at which the eye …	0.93	{'name': 'Primary congenital glaucoma: An updated review.', 'doi': '10.1016/j.sjopt.2019.10.002', 'year': '2019', 'free': True, 'book': False, 'journal': 'Saudi J Ophthalmol', 'authors_names': None, 'link': None, 'impact_factor': '1', 'rank': '1', 'sjr': '9', 'hindex': '3', 'quartile': '4', 'pub_type': ['Journal Article', 'Review'], 'citations': None, 'authors:': [{'author': None, 'scholar_id': N…	In contrast with nasolacrimal duct obstruction, however, the tearing associated with congenital glaucoma is caused by corneal edema, which can be seen as a dull red reflex with an ophthalmoscope even if subtle to the naked eye. The pathogenesis of congenital glaucoma relates to an abnormal outflow caused by abnormal angle structures, including the trabecular meshwork. Recent studies have identifi…	0.92	{'name': '158_Pediatric Ophthalmology for Primary Care (Kenneth Weston Wright Yi Ning J. Strube) ', 'year': '2019', 'free': False, 'book': True, 'journal': None, 'impact_factor': None, 'rank': None, 'sjr': None, 'hindex': None, 'quartile': None, 'pub_type': None, 'citations': None, 'authors:': [{'author': None, 'scholar_id': None, 'citedby': None, 'citedby5y': None, 'hindex_author': None, 'hindex…	– Used after failure of surgical treatment, in patients not suitable for surgery, or those with poor visual potential. PRIMARY CONGENITAL GLAUCOMA Primary congenital glaucoma is the most common glaucoma in infants. It usually presents between  month to 2 years of age. Note that if primary open-​ angle glaucoma develops between the age of 3 and 35 years, it is known as juvenile open-​ angle glauco…	0.92	{'name': 'Training in Ophthalmology (Matthew D. Gardiner) -16', 'year': '2022', 'free': False, 'book': True, 'journal': None, 'impact_factor': None, 'rank': None, 'sjr': None, 'hindex': None, 'quartile': None, 'pub_type': None, 'citations': None, 'authors:': [{'author': None, 'scholar_id': None, 'citedby': None, 'citedby5y': None, 'hindex_author': None, 'hindex5y': None, 'i10index': None, 'i10ind…	Death is usually during the first few months of life. Also called infantile fibromatosis. congenital glaucoma, a rare form of glaucoma affecting infants and young children, which results from a congenital closure of the iridocorneal angle by a membrane that obstructs the outflow of aqueous humor and increases the intraorbital pressure. The condition is progressive, is usually bilateral, and may d…	0.92	{'name': 'Mosby’s Medical Dictionary (coll.) -17', 'year': None, 'free': False, 'book': True, 'journal': None, 'impact_factor': None, 'rank': None, 'sjr': None, 'hindex': None, 'quartile': None, 'pub_type': None, 'citations': None, 'authors:': [{'author': None, 'scholar_id': None, 'citedby': None, 'citedby5y': None, 'hindex_author': None, 'hindex5y': None, 'i10index': None, 'i10index5y': None}], …
What surgical treatments are available for glaucoma?	Surgical treatments for glaucoma include trabeculectomy, glaucoma drainage device (GDD) implantation, trabecular bypass stents, ab interno trabeculectomy, and subconjunctival stenting. Laser trabeculoplasty is not very effective. Other surgical options include minimally invasive glaucoma surgery (MIGS), microinvasive glaucoma surgery, and traditional glaucoma surgeries like canaloplasty, deep scl…	© 2020 The Korean Ophthalmological Society This is an Open Access article distributed under the terms of the Creative Commons Attribution Non-Commercial License (http://creativecommons. org/licenses /by-nc/3. 0/) which permits unrestricted non-commercial use, distribution, and reproduction in any medium, provided the original work is properly cited. Original Article Currently, reduction of intrao…	0.92	{'name': 'Effect of Head Position and Tube Entry on Corneal Endothelial Cells in Patients with Glaucoma Drainage Implants: A Cross-sectional Study.', 'doi': '10.3341/kjo.2020.0104', 'year': '2020', 'free': True, 'book': False, 'journal': 'Korean J Ophthalmol', 'authors_names': None, 'link': None, 'impact_factor': '1', 'rank': '1', 'sjr': '1', 'hindex': '0', 'quartile': '8', 'pub_type': ['Journal …	Laser trabeculoplasty does not have a high rate of success in this_x000C_setting. Prostaglandin analogs, β-blockers, carbonic anhydrase inhibitors, cycloplegics, and filtration surgery are the most effective treatments for angle-recession glaucoma.	0.91	{'name': 'Ophthalmology Secrets (Janice A. Gault) -30', 'year': '2022', 'free': False, 'book': True, 'journal': None, 'impact_factor': None, 'rank': None, 'sjr': None, 'hindex': None, 'quartile': None, 'pub_type': None, 'citations': None, 'authors:': [{'author': None, 'scholar_id': None, 'citedby': None, 'citedby5y': None, 'hindex_author': None, 'hindex5y': None, 'i10index': None, 'i10index5y': N…	11 There is a growing number of microinvasive glaucoma surgery or minimally invasive glaucoma surgery (MIGS) for the treatment of mild to moderate glaucoma. These ab interno procedures are adjunctive and do not preclude the future use of trabeculectomy or glaucoma drainage devices. The current mechanisms of IOP reduction includes increasing trabecular outflow (Trabectome, iStent, Hydrus, goniosco…	0.91	{'name': '1373_Ophthalmology. 5th edition (Myron Yanoff (editor), Jay S. Duker (editor)) ', 'year': '2019', 'free': False, 'book': True, 'journal': None, 'impact_factor': None, 'rank': None, 'sjr': None, 'hindex': None, 'quartile': None, 'pub_type': None, 'citations': None, 'authors:': [{'author': None, 'scholar_id': None, 'citedby': None, 'citedby5y': None, 'hindex_author': None, 'hindex5y': Non…	Beyoglu Eye J 2023; 8(1): 14-20. Address for correspondence: Yasemin Un, MD. Department of Ophthalmology, Istanbul Haydarpaşa Numune Training and Research Hospital, Istanbul, Türkiye Submitted Date: October 07, 2022 Revised Date: December 14, 2022 Accepted Date: January 03, 2023 Available Online Date: March 01, 2023 Beyoglu Eye Training and Research Hospital - Available online at www. beyoglueye.…	0.91	{'name': 'Long-Term Clinical Results of Trabectome Surgery in Turkish Patients with Primary Open Angle Glaucoma and Pseudoexfoliative Glaucoma.', 'doi': '10.14744/bej.2023.13540', 'year': '2023', 'free': True, 'book': False, 'journal': 'Beyoglu Eye J', 'authors_names': None, 'link': None, 'impact_factor': None, 'rank': None, 'sjr': None, 'hindex': None, 'quartile': None, 'pub_type': ['Journal Art…	Medical therapy is typically the first line of treatment, but it is limited by inadequate efficacy in severely affected eyes, lack of patient adherence, side effects, and cost [5, 6]. Laser procedures, and then surgery, such as minimally invasive glaucoma surgery (MIGS), antimetabolite filtering procedures, and finally, if all else fails, glaucoma drainage devices, are usually performed when adeq…	0.91	{'name': 'Efficacy of a Novel Retrobulbar Extension Shunt to Rescue Eyes with Fibrotic Encapsulated Blebs and Uncontrolled Ocular Hypertension.', 'doi': '10.1007/s00417-018-4186-3', 'year': '2019', 'free': False, 'book': False, 'journal': 'Graefes Arch Clin Exp Ophthalmol', 'authors_names': None, 'link': None, 'impact_factor': '0', 'rank': '2', 'sjr': '1', 'hindex': '7', 'quartile': '8', 'pub_typ…
Is it possible to have glaucoma in your 20s?	It is indeed possible to have glaucoma in your 20s. However, the prevalence of glaucoma increases with age. It is more common in the elderly population, with about 1% to 2% of people aged 50-54 years having glaucoma and this number rising to 2% of the population aged 70-74 years. According to the Barbados Eye Studies, the incidence rates for the development of glaucoma over a 9-year period were f…	24 Age The risk of having or developing primary open-angle glaucoma increases with increasing age. The prevalence of glaucoma increases from 0. 2% in individuals 50–54 years of age to 2% of the population 70–74 years of age The incidence rates for the development of glaucoma over a 9-year period were also found to increase with age; the Barbados Eye Studies demonstrated a rate of 2. 2% in patient…	0.92	{'name': '1367_Ophthalmology. 5th edition (Myron Yanoff (editor), Jay S. Duker (editor)) ', 'year': '2019', 'free': False, 'book': True, 'journal': None, 'impact_factor': None, 'rank': None, 'sjr': None, 'hindex': None, 'quartile': None, 'pub_type': None, 'citations': None, 'authors:': [{'author': None, 'scholar_id': None, 'citedby': None, 'citedby5y': None, 'hindex_author': None, 'hindex5y': Non…	Epidemiology Prevalence of open-angle glaucoma A systematic review of population-based studies [8] reports that 2. 93% of the European population aged 40–80 years has glaucoma, the majority of whom have open-angle glaucoma (prevalence of 2. 51%). Data from the Gutenberg Health Study conﬁrm these ﬁgures for the German population aged 35–74 years [9]. Prevalence estimates describe how many people h…	0.92	{'name': 'Risk factors for open-angle glaucoma and recommendations for glaucoma screening.', 'doi': '10.1007/s00347-021-01378-5', 'year': '2021', 'free': True, 'book': False, 'journal': 'Ophthalmologe', 'authors_names': None, 'link': None, 'impact_factor': '0', 'rank': '4', 'sjr': '1', 'hindex': '9', 'quartile': '2', 'pub_type': ['Journal Article', 'Review'], 'citations': None, 'authors:': [{'aut…	4-fold higher in persons aged 60–69 years, 12. 2-fold higher in persons aged 70–79 years, and 8. 6-fold higher in persons over 80 years of age [23]. However, due to the size of the study, the estimates were imprecise, especially at higher ages. Men were 1. 3–2 times more likely to develop new open-angle glaucoma at a mean observation period was small and could not be statistically proven. to 80-y…	0.92	{'name': 'Risk factors for open-angle glaucoma and recommendations for glaucoma screening.', 'doi': '10.1007/s00347-021-01378-5', 'year': '2021', 'free': True, 'book': False, 'journal': 'Ophthalmologe', 'authors_names': None, 'link': None, 'impact_factor': '0', 'rank': '4', 'sjr': '1', 'hindex': '9', 'quartile': '2', 'pub_type': ['Journal Article', 'Review'], 'citations': None, 'authors:': [{'aut…	5fold increase per decade of age is observed after the age of 40 years. At the age of 40 years, 0. 4% of the population has open-angle glaucoma, at the age of 50 years 0. 7%, at the age of 60 years 1. 4%, at the age of 70 years 2. 10%, at the age of 80 years 5. 3%, and at the age of 90 years about 10%. This study also shows that men are 1. 3 times more likely to have open-angle glaucoma. Data fro…	0.92	{'name': 'Risk factors for open-angle glaucoma and recommendations for glaucoma screening.', 'doi': '10.1007/s00347-021-01378-5', 'year': '2021', 'free': True, 'book': False, 'journal': 'Ophthalmologe', 'authors_names': None, 'link': None, 'impact_factor': '0', 'rank': '4', 'sjr': '1', 'hindex': '9', 'quartile': '2', 'pub_type': ['Journal Article', 'Review'], 'citations': None, 'authors:': [{'aut…	It has also been suggested previously that glaucoma onset may occur at an earlier age in some African However, while the median age of the Tanzania patients was somewhat lower (63 vs 67 years), the most striking difference was not the age of the patients, but the high proportions of severe visual field loss observed at all ages by the time people presented for treatment. The greater proportion of…	0.92	{'name': 'Severity of Visual Field Loss at First Presentation to Glaucoma Clinics in England and Tanzania.', 'doi': '10.1080/09286586.2019.1661499', 'year': '2019', 'free': True, 'book': False, 'journal': 'Ophthalmic Epidemiol', 'authors_names': None, 'link': None, 'impact_factor': '0', 'rank': '2', 'sjr': '8', 'hindex': '9', 'quartile': '6', 'pub_type': ['Comparative Study', 'Journal Article', "…
What diagnostic methods are used to detect glaucoma?	There are different diagnostic methods used to detect glaucoma. These include gonioscopy, optic nerve examination, testing for glaucoma, visual acuity testing, visual field testing, intraocular pressure measurement, and various imaging techniques. The choice of methods depends on the detection of early or moderate glaucoma, and the target population.	The emphasis in this section will, instead, be on the use of diagnostic tests to diagnose glaucoma, that is, to separate persons with disease from persons without disease. Using diagnostic tests to detect glaucoma occurs in two settings—(1) in the community to “screen” and (2) in the doctor’s office in patients deemed to be at risk for glaucoma, such as those with elevated IOP or a family history…	0.92	{'name': '1452_Ophthalmology. 5th edition (Myron Yanoff (editor), Jay S. Duker (editor)) ', 'year': '2019', 'free': False, 'book': True, 'journal': None, 'impact_factor': None, 'rank': None, 'sjr': None, 'hindex': None, 'quartile': None, 'pub_type': None, 'citations': None, 'authors:': [{'author': None, 'scholar_id': None, 'citedby': None, 'citedby5y': None, 'hindex_author': None, 'hindex5y': Non…	• Gonioscopy. • Optic nerve examination. • Testing for glaucoma. Definition: Glaucoma is a group of acute and chronic, progressive, multifactorial optic neuropathies and is diagnosed via history, clinical examination, and ancillary testing in which intraocular pressure and other contributing factors are responsible for a characteristic acquired loss of retinal ganglion cell axons leading to atrop…	0.92	{'name': '1257_Ophthalmology. 5th edition (Myron Yanoff (editor), Jay S. Duker (editor)) ', 'year': '2019', 'free': False, 'book': True, 'journal': None, 'impact_factor': None, 'rank': None, 'sjr': None, 'hindex': None, 'quartile': None, 'pub_type': None, 'citations': None, 'authors:': [{'author': None, 'scholar_id': None, 'citedby': None, 'citedby5y': None, 'hindex_author': None, 'hindex5y': Non…	58 Superior tests or methods can be readily distinguished from others through comparison of the areas under the curves and the graphic displays of such curves. Similarly, c-statistics can demonstrate the ability of tests to discriminate those with and without disease. Thus future comparisons of screening methods should use ROC curves, provide c-statistics, or perform similar analyses. PROCEDURE T…	0.92	{'name': '1242_Ophthalmology. 5th edition (Myron Yanoff (editor), Jay S. Duker (editor)) ', 'year': '2019', 'free': False, 'book': True, 'journal': None, 'impact_factor': None, 'rank': None, 'sjr': None, 'hindex': None, 'quartile': None, 'pub_type': None, 'citations': None, 'authors:': [{'author': None, 'scholar_id': None, 'citedby': None, 'citedby5y': None, 'hindex_author': None, 'hindex5y': Non…	© The Author(s) 2019 J. F. Bille (ed. ), High Resolution Imaging in Microscopy and Ophthalmology, Ophthalmic Diagnostic Imaging: Glaucoma Robert N. Weinreb, Christopher Bowd, Sasan Moghimi, Ali Tafreshi, Sebastian Rausch, and Linda M. Zangwill The detection and monitoring of glaucoma customarily involves several processes that include diagnostic modalities such as subjective evaluation of the opt…	0.92	{'name': '120_High Resolution Imaging in Microscopy and Ophthalmology New Frontiers in Biomedical Optics (Josef F. Bille) ', 'year': '2019', 'free': False, 'book': True, 'journal': None, 'impact_factor': None, 'rank': None, 'sjr': None, 'hindex': None, 'quartile': None, 'pub_type': None, 'citations': None, 'authors:': [{'author': None, 'scholar_id': None, 'citedby': None, 'citedby5y': None, 'hind…	Optical Coherence Technology in Glaucoma Diagnosis Joseph Sowka, ODa, *, Jessica Steen, ODb , Greg Caldwell, ODc a Center for Sight, 1236 Jacaranda Boulevard, Venice, FL 34292, USA; b Nova Southeastern University College of Optometry, 3200 South University Drive, Fort Lauderdale, FL 33328, USA; c Optometric Education Consultants, 225 Terrace Drive, Lilly, PA 15938, USA INTRODUCTION Glaucoma is a …	0.92	{'name': '26_Advances in Ophthalmology and Optometry, 2021 (Volume 6-1) (Advances, Volume 6-1) (Myron Yanoff MD (editor)) ', 'year': '2021', 'free': False, 'book': True, 'journal': None, 'impact_factor': None, 'rank': None, 'sjr': None, 'hindex': None, 'quartile': None, 'pub_type': None, 'citations': None, 'authors:': [{'author': None, 'scholar_id': None, 'citedby': None, 'citedby5y': None, 'hind…
How is intraocular pressure measured in a glaucoma diagnosis?	Intraocular pressure (IOP) is measured in glaucoma diagnosis using methods such as tonometry. Tonometry involves placing a small instrument called a tonometer on the surface of the eye to measure the pressure inside it. There are different types of tonometers, including non-contact tonometers that use a puff of air to measure the pressure and applanation tonometers that touch the eye's cornea wit…	Hoskins Jr HD, Kass M. Primary open angle glaucoma, Becker-Shaffers Diagnosis and Therapy of the Glaucomas. 6th Ed. Maryland Heights: Mosby 1989. p. 277–301. 9. Kaufman PL, Mittag TW. Epidemiology of open-angle glaucoma. In: Podos SM, Yanoff M, editors. Textbook of Ophthalmology. 7th ed. London: Mosby; 1994. p. 8. 29–8. 33. 10. Schottenstein EM. Intraocular pressure and tonometry. In: Ritch R, Sh…	0.92	{'name': 'Measurement of Intraocular Pressure with Applanation, Dynamic Contour, and Air-Puff Tonometers: A Comparative Study in Primary Open-Angle Glaucoma and Healthy Cases.', 'doi': '10.14744/bej.2020.82713', 'year': '2020', 'free': True, 'book': False, 'journal': 'Beyoglu Eye J', 'authors_names': None, 'link': None, 'impact_factor': None, 'rank': None, 'sjr': None, 'hindex': None, 'quartile':…	Intraocular pressure—The normal range of intraocular pressure is 10–21 mm Hg. In many individuals (about 4. 5 million in the United States), elevated intraocular pressure is not associated with optic disk or visual field abnormalities (ocular hypertension). Monitoring for the development of glaucoma is required in all such cases; a significant proportion of eyes with primary open-angle glaucoma h…	0.91	{'name': 'CURRENT Medical Diagnosis and Treatment 2022-McGraw-Hill Education (Maxine A. Papadakis, Stephen J. McPhee etc.) -13', 'year': None, 'free': False, 'book': True, 'journal': None, 'impact_factor': None, 'rank': None, 'sjr': None, 'hindex': None, 'quartile': None, 'pub_type': None, 'citations': None, 'authors:': [{'author': None, 'scholar_id': None, 'citedby': None, 'citedby5y': None, 'hi…	O R I G I N A L R E S E A R C H Intrasession and Intersession Variabilities of Intraocular Pressure Measured by Noncontact Tonometer in Normal Volunteers Shunya Tatara 1 Fumiatsu Maeda 1 Department of Orthoptics and Visual Sciences, Faculty of Medical Technology, Niigata University of Health and Welfare, Niigata, Japan; 2 Department of Vision Science, Faculty of Sensory and Motor Control, Kitasat…	0.91	{'name': 'Intrasession and Intersession Variabilities of Intraocular Pressure Measured by Noncontact Tonometer in Normal Volunteers.', 'doi': '10.2147/OPTH.S342014', 'year': '2021', 'free': True, 'book': False, 'journal': 'Clin Ophthalmol', 'authors_names': None, 'link': None, 'impact_factor': '1', 'rank': '7', 'sjr': '7', 'hindex': '1', 'quartile': '5', 'pub_type': ['Journal Article'], 'citation…	00 diopter (D) lens is held in front of the tested eye. 14 After an RAPD is detected, it can be quantified with the aid of tools such as neutral density filters or a Sbisa bar. 23 Tonometry The Role of Intraocular Pressure in Glaucoma The measurement of IOP plays a central role in the examination of the glaucoma patient. While the mean IOP in population studies has been measured to be roughly 15–…	0.91	{'name': '1257_Ophthalmology. 5th edition (Myron Yanoff (editor), Jay S. Duker (editor)) ', 'year': '2019', 'free': False, 'book': True, 'journal': None, 'impact_factor': None, 'rank': None, 'sjr': None, 'hindex': None, 'quartile': None, 'pub_type': None, 'citations': None, 'authors:': [{'author': None, 'scholar_id': None, 'citedby': None, 'citedby5y': None, 'hindex_author': None, 'hindex5y': Non…	However, ﬁxed intraocular pressure thresholds should be viewed critically, especially in the context of normal-tension glaucoma. The expert consensus of this guideline recommends at least a combination of intraocular pressure measurement and binocular indirect ophthalmoscopy for glaucoma screening [7]. However, binocular indirect ophthalmoscopy as part of the screening procedure requires sound ex…	0.91	{'name': 'Risk factors for open-angle glaucoma and recommendations for glaucoma screening.', 'doi': '10.1007/s00347-021-01378-5', 'year': '2021', 'free': True, 'book': False, 'journal': 'Ophthalmologe', 'authors_names': None, 'link': None, 'impact_factor': '0', 'rank': '4', 'sjr': '1', 'hindex': '9', 'quartile': '2', 'pub_type': ['Journal Article', 'Review'], 'citations': None, 'authors:': [{'aut…
What are the available treatment options for glaucoma?	Treatment options for glaucoma include observation or lowering the intraocular pressure (IOP) by using eyedrops, selective laser trabeculoplasty, or surgery. The choice of treatment depends on various factors such as the aggressiveness of the disease, the general health of the patient, the toxicity and cost of the treatment options, and the patient's visual demands.	1 Currently, treatment options primarily target the reduction of intraocular pressure (IOP), currently the sole modiﬁable risk factor associated with the disease. 2 However, despite the advent of new medical and surgical options, a signiﬁcant number of patients do not achieve adequate IOP lowering and many still exhibit disease progression despite achieving an individualized “target” IOP. 3 The m…	0.93	{'name': '8 hrs Safety Evaluation Of A Multi-Pressure Dial In Eyes With Glaucoma: Prospective, Open-Label, Randomized Study.', 'doi': '10.2147/OPTH.S217736', 'year': '2019', 'free': True, 'book': False, 'journal': 'Clin Ophthalmol', 'authors_names': None, 'link': None, 'impact_factor': '1', 'rank': '7', 'sjr': '7', 'hindex': '1', 'quartile': '5', 'pub_type': ['Journal Article'], 'citations': 12, …	It is important not to lose sight of the primary goal in treatment. All treatment options carry side effects and risks. The patient’s general health and visual demands always need to be considered. 24. Name the initial treatment options for primary open-angle glaucoma. Options include observation or lowering the IOP by using eyedrops, selective laser trabeculoplasty, or surgery. 25. What factors …	0.93	{'name': 'Ophthalmology Secrets (Janice A. Gault) -25', 'year': '2022', 'free': False, 'book': True, 'journal': None, 'impact_factor': None, 'rank': None, 'sjr': None, 'hindex': None, 'quartile': None, 'pub_type': None, 'citations': None, 'authors:': [{'author': None, 'scholar_id': None, 'citedby': None, 'citedby5y': None, 'hindex_author': None, 'hindex5y': None, 'i10index': None, 'i10index5y': N…	Submit your article to this journal View related articles View Crossmark data_x000C_A Review of New Medications and Future Directions of Medical Therapies in Glaucoma Ying Jiang and Courtney Ondeck Department of Ophthalmology, Massachusetts Eye and Ear Infirmary, Boston, MA, USA ABSTRACT Background: Glaucoma is one of the leading causes of blindness worldwide. Treatment is still largely targeted …	0.92	{'name': 'A Review of New Medications and Future Directions of Medical Therapies in Glaucoma.', 'doi': '10.1080/08820538.2020.1818796', 'year': '2020', 'free': False, 'book': False, 'journal': 'Semin Ophthalmol', 'authors_names': None, 'link': None, 'impact_factor': '0', 'rank': '8', 'sjr': '2', 'hindex': '8', 'quartile': '0', 'pub_type': ['Journal Article', 'Review'], 'citations': None, 'authors…	Glaucoma Treatment Landscape: General Overview Established Treatments For many years, the traditional paradigm of glaucoma treat­ ment has been exclusively based on medical therapy (the recommended option to treat patients with initial mild-tomoderate disease) and on filtering surgery to manage patients with more advanced and/or rapidly progressing forms. Medical Therapy Several randomized clinic…	0.92	{'name': 'Minimally Invasive Surgery in Mild-to-Moderate Glaucoma Patients in Italy: Is It Time to Change?', 'doi': '10.2147/OPTH.S264839', 'year': '2020', 'free': True, 'book': False, 'journal': 'Clin Ophthalmol', 'authors_names': None, 'link': None, 'impact_factor': '1', 'rank': '7', 'sjr': '7', 'hindex': '1', 'quartile': '5', 'pub_type': ['Journal Article', 'Review'], 'citations': None, 'autho…	Thus, the primary goal in the management of glaucoma is to prevent or control elevated IOP. Pharmacotherapy applied as prescription eye drops is the most common treatment for glaucoma, which works by lowering the pressure in the eyes and reducing the progression of damage to the optic nerve [6]. A wide array of topical antiglaucoma drugs is available, including prostaglandin analogs, β-blockers, …	0.92	{'name': 'Comparison of Netarsudil/Latanoprost Therapy with Latanoprost Monotherapy for Lowering Intraocular Pressure: A Systematic Review and Meta-analysis.', 'doi': '10.3341/kjo.2022.0061', 'year': '2022', 'free': True, 'book': False, 'journal': 'Korean J Ophthalmol', 'authors_names': None, 'link': None, 'impact_factor': '1', 'rank': '1', 'sjr': '1', 'hindex': '0', 'quartile': '8', 'pub_type': …
Is there a way to prevent glaucoma?	Yes, there is a way to prevent glaucoma. The most effective method is by reducing and stabilizing the intraocular pressure (IOP). This can be achieved through various means such as medication (inflow, outflow, and combined inflow/outflow drugs) and surgery. Appropriate glaucoma diagnosis, treatment, and compliance to the treatment plan can help delay disease progression and provide better long-te…	Until present times, the only proven method to inhibit the progression of glaucoma is, remarkably, a reduction in IOP [1]. Various factors influence the progression of glaucoma; however, perhaps most well-known is that an elevated IOP is a major risk factor for the progression of the disease [1]. Other treatment options (e. g. , neuroprotection) have not yet indicated promising results. An additi…	0.92	{'name': '168_Ocular Fluid Dynamics Anatomy, Physiology, Imaging Techniques, and Mathematical Modeling (Giovanna Guidoboni, Alon Harris, Riccardo Sacco) ', 'year': '2019', 'free': False, 'book': True, 'journal': None, 'impact_factor': None, 'rank': None, 'sjr': None, 'hindex': None, 'quartile': None, 'pub_type': None, 'citations': None, 'authors:': [{'author': None, 'scholar_id': None, 'citedby':…	Part VII Filtering and Glaucoma_x000C_© Springer Nature Switzerland AG 2021 E. D. Rosenberg et al. (eds.	0.91	{'name': '259_Operative dictations in ophthalmology (Richard J. Nattis, Alanna S. Nattis etc.) ', 'year': '2021', 'free': False, 'book': True, 'journal': None, 'impact_factor': None, 'rank': None, 'sjr': None, 'hindex': None, 'quartile': None, 'pub_type': None, 'citations': None, 'authors:': [{'author': None, 'scholar_id': None, 'citedby': None, 'citedby5y': None, 'hindex_author': None, 'hindex5y…	Remarkably, the reduction and stabilization of intraocular pressure (IOP) are the only strategy that has proven to be beneficial for the prevention and management of glaucoma, with all the possible interventions (i. e. , surgery, pharmacological treatment, or lifestyle) aiming to reduce and stabilize IOP levels [6–9]. In this regard, the effects of a lifestyle factor such as the physical exercise…	0.91	{'name': 'Influence of the body positions adopted for resistance training on intraocular pressure: a comparison between the supine and seated positions.', 'doi': '10.1007/s00417-023-06009-0', 'year': '2023', 'free': True, 'book': False, 'journal': 'Graefes Arch Clin Exp Ophthalmol', 'authors_names': None, 'link': None, 'impact_factor': '0', 'rank': '2', 'sjr': '1', 'hindex': '7', 'quartile': '8',…	With glaucoma being a preventable and treatable disease with serious outcomes, our study is one of the few exploring the self-reported prevalence and associated factors to glaucoma in Colombian older adults. Appropriate glaucoma diagnosis must be followed by an adequate treatment with the goal of delaying disease progression and providing long-term visual function and QoL at a reasonable cost, co…	0.91	{'name': 'Self-reported glaucoma prevalence and related factors, contribution to reported visual impairment, and functional burden in a cross-sectional study in Colombia.', 'doi': '10.1007/s10792-023-02643-z', 'year': '2023', 'free': True, 'book': False, 'journal': 'Int Ophthalmol', 'authors_names': None, 'link': None, 'impact_factor': '0', 'rank': '6', 'sjr': '5', 'hindex': '1', 'quartile': '5',…	1 A recent study done in Nigeria reported that approximately one in every five patients with primary glaucoma was blind. 3 Reported prevalence of glaucoma in population-based studies within SSA ranges from 5. 3% among South to as high as 6. 9% in South West Nigeria. 5 Budenz et al6 reported a prevalence of glaucoma as high as 17. 8% among males aged between 70 and 79 years and 20. 1% among those …	0.91	{'name': 'Surgical outcomes of membrane-tube-type glaucoma shunt device in indigenous West Africans.', 'doi': '10.2147/OPTH.S148325', 'year': '2018', 'free': True, 'book': False, 'journal': 'Clin Ophthalmol', 'authors_names': None, 'link': None, 'impact_factor': '1', 'rank': '7', 'sjr': '7', 'hindex': '1', 'quartile': '5', 'pub_type': ['Journal Article'], 'citations': None, 'authors:': [{'author'…
How often should I schedule check-ups for my glaucoma?	The scheduling of glaucoma check-ups depends on various factors such as age, presence of risk factors and the severity of the condition. To give a general idea, if you are under 40 years old with one risk factor, you should be examined every 5 years. If you have two risk factors, it should be every 2-3 years. If you have three or more risk factors, an annual check-up is necessary. People without …	Statement If there is an additional risk factor (other than age), the screening interval can be reduced to: 4 2–3 years for persons aged 4 1 year from 60 years. For two or more risk factors (except age), the interval should be reduced to 1 year. Adults under the age of 40 years should be examined every 5 years if any oftheaboveriskfactorsarepresent, every 2–3 years if two risk factors are present…	0.92	{'name': 'Risk factors for open-angle glaucoma and recommendations for glaucoma screening.', 'doi': '10.1007/s00347-021-01378-5', 'year': '2021', 'free': True, 'book': False, 'journal': 'Ophthalmologe', 'authors_names': None, 'link': None, 'impact_factor': '0', 'rank': '4', 'sjr': '1', 'hindex': '9', 'quartile': '2', 'pub_type': ['Journal Article', 'Review'], 'citations': None, 'authors:': [{'aut…	Again, since there are no studies from which this can be reliably deduced, the recommendation was made on the basis of expert consensus. Note Glaucoma screening should be performed every 5 years in adults under the age of 40 years with one risk factor, every 2–3 years with two risk factors, and annually with three or more risk factors. The main risk factors with the highest eﬀect estimates for op…	0.92	{'name': 'Risk factors for open-angle glaucoma and recommendations for glaucoma screening.', 'doi': '10.1007/s00347-021-01378-5', 'year': '2021', 'free': True, 'book': False, 'journal': 'Ophthalmologe', 'authors_names': None, 'link': None, 'impact_factor': '0', 'rank': '4', 'sjr': '1', 'hindex': '9', 'quartile': '2', 'pub_type': ['Journal Article', 'Review'], 'citations': None, 'authors:': [{'aut…	Statement Between the ages of 40 and 59 years, examinationintervals should be 5 years, and from the age of 60 onwards, 2–3 years if there are no risk factors other than age. Due to the increased prevalence and incidenceofopen-angleglaucomaforthe risk factors described above, the expert group is of the opinion that in persons with one risk factor (except age), the examination interval should be re…	0.91	{'name': 'Risk factors for open-angle glaucoma and recommendations for glaucoma screening.', 'doi': '10.1007/s00347-021-01378-5', 'year': '2021', 'free': True, 'book': False, 'journal': 'Ophthalmologe', 'authors_names': None, 'link': None, 'impact_factor': '0', 'rank': '4', 'sjr': '1', 'hindex': '9', 'quartile': '2', 'pub_type': ['Journal Article', 'Review'], 'citations': None, 'authors:': [{'aut…	© Alimera Sciences Ltd. 2021 If on 1 treatment, add 2nd treatmentg and recheck in 1–2 weeks If on 2 treatments, refer to glaucoma specialist Treat with IOP-lowering medica_x0003_on C A B Recordvisual ﬁeldc and perform imagingd if not done previously Repeat visual ﬁeld and imaging if not performed in previous 3 or 6 months depending on stability of IOP(see lowest box below for criteria) Recordvisu…	0.91	{'name': 'Intravitreal Corticosteroid Implantation in Diabetic Macular Edema: Updated European Consensus Guidance on Monitoring and Managing Intraocular Pressure.', 'doi': '10.1007/s40123-021-00427-1', 'year': '2022', 'free': True, 'book': False, 'journal': 'Ophthalmol Ther', 'authors_names': None, 'link': None, 'impact_factor': '2', 'rank': '9', 'sjr': '3', 'hindex': '1', 'quartile': '6', 'pub_t…	The recommended schedule for screening and surveillance for NPDR reflects knowledge about the epidemiology and natural_x000C_history of disease. Initial eye examination is recommended 5 years following diagnosis of type 1 DM, and at time of diagnosis for those Recommended follow-up examination for persons with type 1 and type 2 DM with no retinopathy is yearly. In the absence of DME, those with m…	0.91	{'name': '3210_Ryan’s Retina (Andrew P. Schachat et al. (eds.)) ', 'year': '2018', 'free': False, 'book': True, 'journal': None, 'impact_factor': None, 'rank': None, 'sjr': None, 'hindex': None, 'quartile': None, 'pub_type': None, 'citations': None, 'authors:': [{'author': None, 'scholar_id': None, 'citedby': None, 'citedby5y': None, 'hindex_author': None, 'hindex5y': None, 'i10index': None, 'i10…
How long does glaucoma treatment typically last?	Glaucoma treatment is often required for years or decades. However, topical treatment of glaucoma is limited by low adherence in the long term, with many patients not continuing their prescribed medications after 6 months.	1 The number of people living with glaucoma worldwide was estimated to be 64. 3 million in 2013, with 3. 36 million residing in North America. 1 By 2040, a projected increase by 74% will nearly double the number of people with glaucoma to about 111. 8 million worldwide. Topical antihypertensive agents are generally first-line therapy for glaucoma. These agents have proven to be effective in decre…	0.92	{'name': 'Glaucoma and Ocular Surface Disease: More than Meets the Eye.', 'doi': '10.2147/OPTH.S388886', 'year': '2022', 'free': True, 'book': False, 'journal': 'Clin Ophthalmol', 'authors_names': None, 'link': None, 'impact_factor': '1', 'rank': '7', 'sjr': '7', 'hindex': '1', 'quartile': '5', 'pub_type': ['Journal Article', 'Review'], 'citations': 0, 'authors:': [{'author': None, 'scholar_id': …	The proportion of patients with glaucoma and signs and symptoms of OSD in clinical practice is significantly higher than in prospective clinical trials or the general population [140]. The typical duration of a clinical trial is 6–12 months. During this period, the long-term effects of treatment may go undetected and be underestimated. Thus, the background of druginduced OSD is usually more sever…	0.92	{'name': 'A Narrative Review of Ocular Surface Disease Related to Anti-Glaucomatous Medications.', 'doi': '10.1007/s40123-022-00557-0', 'year': '2022', 'free': True, 'book': False, 'journal': 'Ophthalmol Ther', 'authors_names': None, 'link': None, 'impact_factor': '2', 'rank': '9', 'sjr': '3', 'hindex': '1', 'quartile': '6', 'pub_type': ['Journal Article', 'Review'], 'citations': None, 'authors:'…	Also, Kuchar et al15 showed a mean IOP reduction of 40. 1% at last follow-up (6–7 months), but Zaarour et al13 found a lower reduction rate of IOP of 25. 5% at 1 month, and 35. 4% at 15 months follow-up. Our study demonstrated a major, but temporary, decrease in the topical anti-glaucoma drops. Medications were reduced from a baseline median of 5 (range, 3–5) to 4 (range, 2–4) at 12 months/last f…	0.92	{'name': 'Outcome Of MicroPulse<sup>®</sup> Transscleral Photocoagulation In Different Types Of Glaucoma.', 'doi': '10.2147/OPTH.S226554', 'year': '2019', 'free': True, 'book': False, 'journal': 'Clin Ophthalmol', 'authors_names': None, 'link': None, 'impact_factor': '1', 'rank': '7', 'sjr': '7', 'hindex': '1', 'quartile': '5', 'pub_type': ['Journal Article'], 'citations': None, 'authors:': [{'au…	g This could be 2 drugs, either given separately or as a ﬁxed combina_x0003_on. © Alimera Sciences Ltd. 2021 If on 1 treatment, add 2nd treatmentg and recheck in 1–2 weeks If on 2 treatments, refer to glaucoma specialist Treat with IOP-lowering medica_x0003_on C A B Recordvisual ﬁeldc and perform imagingd if not done previously Repeat visual ﬁeld and imaging if not performed in previous 3 or 6 mo…	0.91	{'name': 'Intravitreal Corticosteroid Implantation in Diabetic Macular Edema: Updated European Consensus Guidance on Monitoring and Managing Intraocular Pressure.', 'doi': '10.1007/s40123-021-00427-1', 'year': '2022', 'free': True, 'book': False, 'journal': 'Ophthalmol Ther', 'authors_names': None, 'link': None, 'impact_factor': '2', 'rank': '9', 'sjr': '3', 'hindex': '1', 'quartile': '6', 'pub_t…	4 months) persisting through the second follow-up visit (average * 4. 7 months). A fifth of reviewed patient charts had IOP data for a third follow-up visit (average * 7. 7 months), and sustained IOP lowering was demonstrated in this subset of patients at this latter visit as well. These findings are consistent with those from previous randomized controlled clinical trials in OAG and OHT subjects…	0.91	{'name': 'Retrospective Chart Review on Real-World Use of Latanoprostene Bunod 0.024% in Treatment-Naïve Patients with Open-Angle Glaucoma.', 'doi': '10.1007/s40123-020-00307-0', 'year': '2020', 'free': True, 'book': False, 'journal': 'Ophthalmol Ther', 'authors_names': None, 'link': None, 'impact_factor': '2', 'rank': '9', 'sjr': '3', 'hindex': '1', 'quartile': '6', 'pub_type': ['Journal Article…
What are the consequences of leaving glaucoma untreated?	Untreated chronic glaucoma can lead to complete blindness, especially if the glaucoma starts at age 40–45 years, causing blindness by age 60–65. Early diagnosis and treatment are essential to preserve useful vision throughout life. In primary open-angle glaucoma and if treatment is required in ocular hypertension, the aim is to reduce intraocular pressure to a level that will adequately reduce pr…	In patients over the age of 60, glaucoma is the leading cause of The estimated prevalence of glaucoma in the USA is 3 million, and up to one half of these cases are undiagnosed. 1 Glaucoma affects more than 70 million people worldwide, 10% of whom are bilaterally blind, and 50%–90% are undiagnosed. 2 Correspondence: Ming Chen Department of Surgery, Division of Ophthalmology, University of Hawaii,…	0.91	{'name': 'The role of corneal hysteresis during the evaluation of patients with possible normal-tension glaucoma.', 'doi': '10.2147/OPTH.S161675', 'year': '2018', 'free': True, 'book': False, 'journal': 'Clin Ophthalmol', 'authors_names': None, 'link': None, 'impact_factor': '1', 'rank': '7', 'sjr': '7', 'hindex': '1', 'quartile': '5', 'pub_type': ['Journal Article'], 'citations': None, 'authors:…	​uk Published Online First © Author(s) (or their employer(s)) 2022. Re-­ use permitted under CC BY. Published by BMJ. ABSTRACT Background and aim Undiagnosed glaucoma is an invisible but important public health issue. At least half of glaucoma cases are estimated to be undiagnosed in western populations. The aim of this study is to examine risk factors for previously undiagnosed primary open-­ an…	0.91	{'name': 'Risk factors for previously undiagnosed primary open-angle glaucoma: the EPIC-Norfolk Eye Study.', 'doi': '10.1136/bjophthalmol-2020-317718', 'year': '2021', 'free': None, 'book': False, 'journal': 'Br J Ophthalmol', 'authors_names': None, 'link': None, 'impact_factor': '0', 'rank': '0', 'sjr': '7', 'hindex': '0', 'quartile': '1', 'pub_type': ['Journal Article', "Research Support, Non-U…	INTRODUCTION Undiagnosed glaucoma is an invisible yet sizeable public health issue. Eye surveys conducted in developed western countries have consistently shown that at least half of glaucoma cases are previously Published studies have described the clinical features and risk factors of undiagnosed glaucoma compared with previously known which include lower education attainnot having seen an opht…	0.91	{'name': 'Risk factors for previously undiagnosed primary open-angle glaucoma: the EPIC-Norfolk Eye Study.', 'doi': '10.1136/bjophthalmol-2020-317718', 'year': '2021', 'free': None, 'book': False, 'journal': 'Br J Ophthalmol', 'authors_names': None, 'link': None, 'impact_factor': '0', 'rank': '0', 'sjr': '7', 'hindex': '0', 'quartile': '1', 'pub_type': ['Journal Article', "Research Support, Non-U…	In the United States, about 1% of people over age 35 years have narrow anterior chamber angles, but acute and chronic angle closure are sufficiently uncommon that prophylactic therapy is not generally advised. » Prognosis Untreated chronic glaucoma that begins at age 40–45 years will probably cause complete blindness by age 60–65. Early diagnosis and treatment can preserve useful vision throughou…	0.91	{'name': 'CURRENT Medical Diagnosis and Treatment 2022-McGraw-Hill Education (Maxine A. Papadakis, Stephen J. McPhee etc.) -13', 'year': None, 'free': False, 'book': True, 'journal': None, 'impact_factor': None, 'rank': None, 'sjr': None, 'hindex': None, 'quartile': None, 'pub_type': None, 'citations': None, 'authors:': [{'author': None, 'scholar_id': None, 'citedby': None, 'citedby5y': None, 'hi…	7–13 Study techniques and definitions of glaucoma are not uniform across studies, prompting the publication of a suggested standardized definition of glaucoma to be used in prevalence surveys. 2 A troublesome yet consistent finding across population-based studies is that a large portion of glaucoma remains undiagnosed. Population-based studies in United States, Ireland, and Australia reveal that …	0.91	{'name': '1234_Ophthalmology. 5th edition (Myron Yanoff (editor), Jay S. Duker (editor)) ', 'year': '2019', 'free': False, 'book': True, 'journal': None, 'impact_factor': None, 'rank': None, 'sjr': None, 'hindex': None, 'quartile': None, 'pub_type': None, 'citations': None, 'authors:': [{'author': None, 'scholar_id': None, 'citedby': None, 'citedby5y': None, 'hindex_author': None, 'hindex5y': Non…
Is it safe to use glaucoma eye drops when conceiving or during pregnancy?	It's important to consider the risks of medication to the fetus against the risk of visual loss to the mother. Ideally, all glaucoma medications should be avoided, particularly prior to conception and during the first trimester. However, if treatment is needed, some glaucoma medicines have been assigned to specific FDA safety categories during pregnancy. For instance, brimonidine is a class B med…	Two previous studies have investigated the association between exposure to PG eye drops during pregnancy and the risk of adverse outcomes. 7 In one of these studies, 10 pregnant women with glaucoma were investigated, nine of whom delivered normal fetuses and the remaining woman had an early spontaneous abortion that was attributed to her age of 46 years rather than her exposure to PGs. However, b…	0.94	{'name': 'Intraocular pressure-lowering medications during pregnancy and risk of neonatal adverse outcomes: a propensity score analysis using a large database.', 'doi': '10.1136/bjophthalmol-2020-316198', 'year': '2020', 'free': None, 'book': False, 'journal': 'Br J Ophthalmol', 'authors_names': None, 'link': None, 'impact_factor': '0', 'rank': '0', 'sjr': '7', 'hindex': '0', 'quartile': '1', 'pu…	25 Ocular hypotensive agents II USE OF OCULAR HYPOTENSIVE AGENTS DURING PREGNANCY AND LACTATION Discuss plans for management of glaucoma during pregnancy in all women of childbearing age. The risks of medication to the fetus must be balanced against the risk of visual loss to the mother. Ideally, all glaucoma medications should be avoided, particularly prior to conception and during the first tri…	0.93	{'name': 'Training in Ophthalmology (Matthew D. Gardiner) -15', 'year': '2022', 'free': False, 'book': True, 'journal': None, 'impact_factor': None, 'rank': None, 'sjr': None, 'hindex': None, 'quartile': None, 'pub_type': None, 'citations': None, 'authors:': [{'author': None, 'scholar_id': None, 'citedby': None, 'citedby5y': None, 'hindex_author': None, 'hindex5y': None, 'i10index': None, 'i10ind…	25 26 Some doctors therefore think that PG should not be prescribed to pregnant women. 27 However, the dosage used to induce abortion is equivalent to as much as 400 mL of the ocular form of latanoprost. 28 The area under the concentration–time curve of latanoprost free acid is reportedly approximately 5–6 pg·h/mL after administration of eye drops of latanoprost to humans which is much lower than…	0.93	{'name': 'Intraocular pressure-lowering medications during pregnancy and risk of neonatal adverse outcomes: a propensity score analysis using a large database.', 'doi': '10.1136/bjophthalmol-2020-316198', 'year': '2020', 'free': None, 'book': False, 'journal': 'Br J Ophthalmol', 'authors_names': None, 'link': None, 'impact_factor': '0', 'rank': '0', 'sjr': '7', 'hindex': '0', 'quartile': '1', 'pu…	57) or composite outcome (aOR, 1. 40; 95% CI, 0. 78 to 2. 53). Results were similar regarding PGs only and beta-blockers only. Conclusions IOP-lowering medications during the ﬁrst trimester were not signiﬁcantly associated with increase in CA, PB or LBW. INTRODUCTION Glaucoma can cause progressive damage to the optic nerve and resultant visual field loss. 1 Glaucoma in pregnancy is relatively rar…	0.93	{'name': 'Intraocular pressure-lowering medications during pregnancy and risk of neonatal adverse outcomes: a propensity score analysis using a large database.', 'doi': '10.1136/bjophthalmol-2020-316198', 'year': '2020', 'free': None, 'book': False, 'journal': 'Br J Ophthalmol', 'authors_names': None, 'link': None, 'impact_factor': '0', 'rank': '0', 'sjr': '7', 'hindex': '0', 'quartile': '1', 'pu…	As such, prescribers may see increased rates of allergic reaction from brimonidine due to prescribing patterns aimed at patients’ cost savings. 20. Are any of the glaucoma medications safe for use in pregnant women? Few data exist regarding the safety of glaucoma medicines in pregnancy. Most specialists would strongly consider stopping all glaucoma medicines during pregnancy and either forgoing t…	0.93	{'name': 'Ophthalmology Secrets (Janice A. Gault) -28', 'year': '2022', 'free': False, 'book': True, 'journal': None, 'impact_factor': None, 'rank': None, 'sjr': None, 'hindex': None, 'quartile': None, 'pub_type': None, 'citations': None, 'authors:': [{'author': None, 'scholar_id': None, 'citedby': None, 'citedby5y': None, 'hindex_author': None, 'hindex5y': None, 'i10index': None, 'i10index5y': N…
Can using eye drops for glaucoma raise my blood pressure?	Glaucoma is treated using eye drops that help lower the pressure in your eye. This is known as intraocular pressure, or IOP. These eye drops are called prostaglandin analogues. There is no direct link between these eye drops and blood pressure. However, it is essential to regularly monitor your blood pressure levels and eye pressure levels, especially if you are using glaucoma eye drops. Keeping …	23 In a study by Klein et al, blood pressure and IOP levels were shown to be correlated and IOP levels are a risk factor for developing glaucoma in most populations. 25 When it comes to treatment, IOP is the only modifiable factor in POAG. 26 Logically, it seems that by lowering a patient’s blood pressure, the IOP should decrease and the rate of glaucomatous damage reduce as well; however, the re…	0.92	{'name': 'Effect of systemic antihypertensives on change in intraocular pressure after initiating topical prostaglandins for primary open-angle glaucoma.', 'doi': '10.2147/OPTH.S192010', 'year': '2019', 'free': True, 'book': False, 'journal': 'Clin Ophthalmol', 'authors_names': None, 'link': None, 'impact_factor': '1', 'rank': '7', 'sjr': '7', 'hindex': '1', 'quartile': '5', 'pub_type': ['Journal…	For instance, taking antihypertensives at night may worsen glaucoma because both the antihypertensives and a person’s circadian rhythm contribute to lowering of blood pressure to a level where ischemia in ocular blood vessels can occur. 27 Taking these factors into consideration, it is unclear how much of a role antihypertensives play in glaucoma progression. PGs are used to treat glaucoma becaus…	0.91	{'name': 'Effect of systemic antihypertensives on change in intraocular pressure after initiating topical prostaglandins for primary open-angle glaucoma.', 'doi': '10.2147/OPTH.S192010', 'year': '2019', 'free': True, 'book': False, 'journal': 'Clin Ophthalmol', 'authors_names': None, 'link': None, 'impact_factor': '1', 'rank': '7', 'sjr': '7', 'hindex': '1', 'quartile': '5', 'pub_type': ['Journal…	23 One eye of each of these 46 subjects was randomly selected to be included in the analysis. This study was double-blind. Glaucoma patients had been undergoing topical therapy with a variety of anti-glaucoma eye drops, including prostaglandin analogue solutions (latanoprost, taﬂuprost, travoprost, or bimatoprost), beta-adrenoceptor blockers (timolol or carteolol), carbonic anhydrase inhibitors (…	0.91	{'name': 'Correlation between laser speckle flowgraphy and optical coherence tomography angiography measurements in normal and glaucomatous eyes.', 'doi': '10.2147/OPTH.S213031', 'year': '2019', 'free': True, 'book': False, 'journal': 'Clin Ophthalmol', 'authors_names': None, 'link': None, 'impact_factor': '1', 'rank': '7', 'sjr': '7', 'hindex': '1', 'quartile': '5', 'pub_type': ['Journal Article…	No significant difference was found in IOP decrease in all these groups. The number of nonresponders (IOP reduction %) to PG drops was split with eight patients in the group not on antihypertensive medications and 12 patients in the group who were taking systemic antihypertensives. A chi-squared analysis between these two groups showed no significant difference between proportion of nonresponders…	0.91	{'name': 'Effect of systemic antihypertensives on change in intraocular pressure after initiating topical prostaglandins for primary open-angle glaucoma.', 'doi': '10.2147/OPTH.S192010', 'year': '2019', 'free': True, 'book': False, 'journal': 'Clin Ophthalmol', 'authors_names': None, 'link': None, 'impact_factor': '1', 'rank': '7', 'sjr': '7', 'hindex': '1', 'quartile': '5', 'pub_type': ['Journal…	com Dovepress O r i g i n a l r e s e a r c h open access to scientific and medical research Open Access Full Text Article Blood pressure, ocular perfusion pressure and open-angle glaucoma in patients with systemic hypertension Research Institute, Centro Médico Imbanaco, Cali, Colombia; 2 School of Public Health, GESP Group, Universidad del Valle, Cali, Colombia; Centro Medico Farallones, Fundaci…	0.91	{'name': 'Blood pressure, ocular perfusion pressure and open-angle glaucoma in patients with systemic hypertension.', 'doi': '10.2147/OPTH.S165747', 'year': '2018', 'free': True, 'book': False, 'journal': 'Clin Ophthalmol', 'authors_names': None, 'link': None, 'impact_factor': '1', 'rank': '7', 'sjr': '7', 'hindex': '1', 'quartile': '5', 'pub_type': ['Journal Article'], 'citations': None, 'author…
What is the prognosis for individuals with glaucoma?	The prognosis for glaucoma patients varies. While it is a progressive neurodegenerative disease, the visual field defects may be irreversible. However, with early diagnosis and proper treatment, it is possible to prevent or delay vision loss. This includes monitoring the progression of the disease and adhering to treatment strategies. Moreover, it is crucial to maintain a healthy lifestyle and en…	Keywords: glaucoma, epidemiology, prognosis, risk factors, simulation Introduction Glaucoma is a progressive neurodegenerative disease characterized by the progression of irreversible morphological degeneration in the optic nerve head or retinal nerve ﬁber layer, and visual ﬁeld defects. 1 In order to maintain the visual ﬁelds over a lifetime, we need accurate evaluation of the progression of gla…	0.91	{'name': 'Predicting Lifetime Transition Risk of Severe Visual Field Defects Using Monte Carlo Simulation in Japanese Patients with Primary Open-Angle Glaucoma.', 'doi': '10.2147/OPTH.S247618', 'year': '2020', 'free': True, 'book': False, 'journal': 'Clin Ophthalmol', 'authors_names': None, 'link': None, 'impact_factor': '1', 'rank': '7', 'sjr': '7', 'hindex': '1', 'quartile': '5', 'pub_type': ['…	24 Age The risk of having or developing primary open-angle glaucoma increases with increasing age. The prevalence of glaucoma increases from 0. 2% in individuals 50–54 years of age to 2% of the population 70–74 years of age The incidence rates for the development of glaucoma over a 9-year period were also found to increase with age; the Barbados Eye Studies demonstrated a rate of 2. 2% in patient…	0.91	{'name': '1367_Ophthalmology. 5th edition (Myron Yanoff (editor), Jay S. Duker (editor)) ', 'year': '2019', 'free': False, 'book': True, 'journal': None, 'impact_factor': None, 'rank': None, 'sjr': None, 'hindex': None, 'quartile': None, 'pub_type': None, 'citations': None, 'authors:': [{'author': None, 'scholar_id': None, 'citedby': None, 'citedby5y': None, 'hindex_author': None, 'hindex5y': Non…	21 Patient-focused perspectives Glaucoma remains a leading cause of blindness in the United States and around the world despite an increasing number of effective therapies. 27 Even with the existence of effective treatments, surveyed patients believe that people with glaucoma will continue to lose vision. 28 Patients with vision loss from glaucoma report worse quality of life with a trend of poor…	0.91	{'name': 'Latanoprostene bunod ophthalmic solution 0.024% in the treatment of open-angle glaucoma: design, development, and place in therapy.', 'doi': '10.2147/OPTH.S156038', 'year': '2018', 'free': True, 'book': False, 'journal': 'Clin Ophthalmol', 'authors_names': None, 'link': None, 'impact_factor': '1', 'rank': '7', 'sjr': '7', 'hindex': '1', 'quartile': '5', 'pub_type': ['Journal Article', '…	020 Over two stages of visual field deterioration (%) Table 3 Glaucoma severity at last follow-up (best eyes) Glaucoma severity Deceased Survivors P Ptrend_x000C_this cohort, the results from 10-year and 15-year follow-up showed that vision was well preserved and that satisfactory IOP control can be maintained long term. 12 13 Results from 20 years are encouraging and suggest that most people wit…	0.91	{'name': 'Twenty-year outcomes in patients with newly diagnosed glaucoma: mortality and visual function.', 'doi': '10.1136/bjophthalmol-2017-311595', 'year': '2018', 'free': None, 'book': False, 'journal': 'Br J Ophthalmol', 'authors_names': None, 'link': None, 'impact_factor': '0', 'rank': '0', 'sjr': '7', 'hindex': '0', 'quartile': '1', 'pub_type': ['Journal Article'], 'citations': None, 'autho…	However, the clinical need to develop additional strategies remains, as a proportion of patients may continue to worsen despite IOP lowering treatment. Even in populations with good access to glaucoma care, an estimated one in eight patients will still eventually become blind in at least one eye due to glaucoma progression over 20 years4 . Of 2208 patients under UK hospital glaucoma care and rece…	0.91	{'name': 'Neuroprotection in Glaucoma: Towards Clinical Trials and Precision Medicine.', 'doi': '10.1080/02713683.2019.1663385', 'year': '2019', 'free': False, 'book': False, 'journal': 'Curr Eye Res', 'authors_names': None, 'link': None, 'impact_factor': '0', 'rank': '7', 'sjr': '1', 'hindex': '2', 'quartile': '3', 'pub_type': ['Journal Article', "Research Support, Non-U.S. Gov't", 'Review'], 'c…
How can I determine if my glaucoma treatment is effective?	To determine if your glaucoma treatment is effective, you should pay close attention to the changes in your intraocular pressure (IOP), the progression of glaucomatous damage to your optic nerve and visual field, and your overall functional visual status. Your doctor will monitor these factors through regular follow-up appointments, which should include examinations of your optic nerve and visual…	The goal of the clinical evaluation is to diagnose the type of glaucoma affecting the patient, assess its severity, and determine the presence of progression over time. Based on the findings, appropriate individualized therapeutic options may be offered to the patient. OBTAINING CLINICALLY RELEVANT INFORMATION Assessing the Patient’s Functional Status The first step in the clinical evaluation of …	0.92	{'name': '1257_Ophthalmology. 5th edition (Myron Yanoff (editor), Jay S. Duker (editor)) ', 'year': '2019', 'free': False, 'book': True, 'journal': None, 'impact_factor': None, 'rank': None, 'sjr': None, 'hindex': None, 'quartile': None, 'pub_type': None, 'citations': None, 'authors:': [{'author': None, 'scholar_id': None, 'citedby': None, 'citedby5y': None, 'hindex_author': None, 'hindex5y': Non…	Statistical analysis The efficacy of SLT was assessed by the 12 months survival calculated using Kaplan-Meier survival analysis. Student’s t-test for paired data was used to evaluate the changes in IOP and number of medications at each follow-up visit from the baseline values. To compare the differences in clinical parameters measured at baseline between the success and failure groups, the Mann-W…	0.91	{'name': 'Selective Laser Trabeculoplasty for Medically Uncontrolled Pseudoexfoliation Glaucoma in Korean Patients.', 'doi': '10.3341/kjo.2021.0086', 'year': '2021', 'free': True, 'book': False, 'journal': 'Korean J Ophthalmol', 'authors_names': None, 'link': None, 'impact_factor': '1', 'rank': '1', 'sjr': '1', 'hindex': '0', 'quartile': '8', 'pub_type': ['Journal Article', 'Observational Study']…	These approaches will help to determine objective data that can provide standards that would be available to compare research outcomes among glaucoma investigations. Acknowledgements We are grateful for the generous participation of the following international glaucoma specialists and collaborators in this study: Ramanjit Sihota and Dewang Angmo, All India Institute of Medical Sciences, New Delhi…	0.91	{'name': 'Defining glaucomatous optic neuropathy using objective criteria from structural and functional testing.', 'doi': '10.1136/bjophthalmol-2020-316237', 'year': '2020', 'free': None, 'book': False, 'journal': 'Br J Ophthalmol', 'authors_names': None, 'link': None, 'impact_factor': '0', 'rank': '0', 'sjr': '7', 'hindex': '0', 'quartile': '1', 'pub_type': ['Journal Article', 'Multicenter Stud…	Although treatment efficacy is measured in terms of lowering IOP, preserving the optic nerve, and stabilizing the field of vision, clinicians must remember that the true goals of glaucoma therapy are preservation of functional vision and optimization of quality of life. ANALYSIS OF RISK FACTORS The most important indications of the future risk for glaucomatous damage are the extent of damage alre…	0.91	{'name': '1367_Ophthalmology. 5th edition (Myron Yanoff (editor), Jay S. Duker (editor)) ', 'year': '2019', 'free': False, 'book': True, 'journal': None, 'impact_factor': None, 'rank': None, 'sjr': None, 'hindex': None, 'quartile': None, 'pub_type': None, 'citations': None, 'authors:': [{'author': None, 'scholar_id': None, 'citedby': None, 'citedby5y': None, 'hindex_author': None, 'hindex5y': Non…	The mean percent reduction of IOP was compared using t-test of independent samples. Further, the success achieved in two groups was tested using chi-square test of homogeneity. Kaplan-Meier analysis was performed, and a log-rank test was used to evaluate the statistical signiﬁcance of difference in the survival plots in two groups. All the analyses were performed in SPSS ver 20. 0 (IBM Corp. , Ar…	0.91	{'name': 'Evaluating the efficacy of short duration Mitomycin C in safe surgery system trabeculectomy combined with cataract surgery.', 'doi': '10.2147/OPTH.S192044', 'year': '2019', 'free': True, 'book': False, 'journal': 'Clin Ophthalmol', 'authors_names': None, 'link': None, 'impact_factor': '1', 'rank': '7', 'sjr': '7', 'hindex': '1', 'quartile': '5', 'pub_type': ['Journal Article'], 'citatio…
What are the potential risks or side effects of glaucoma treatment?	Side effects during and after PDT are rare. Some prescribing pearls and key side effects of adrenergic agonists include dry mouth, allergic conjunctivitis, fatigue, and headache. Common side effects of topical glaucoma medications include dry mouth, allergic conjunctivitis, fatigue, and headache. Other side effects can be found in β-blockers such as bronchospasm, bradycardia, fatigue, poor exerci…	Side effects during and after PDT are rare. ACKNOWLEDGEMENTS Funding. This study was supported by Stichting Macula Fonds; Retina Nederland Onderzoek Fonds; Stichting Blinden-Penning; Algemene Nederlandse Vereniging ter Voorkoming van Blindheid; Landelijke Stichting voor Blinden en Slechtzienden, which contributed through UitZicht (Delft, the Netherlands); Rotterdamse Stichting_x000C_Blindenbelang…	0.92	{'name': 'Photodynamic Therapy for Chorioretinal Diseases: A Practical Approach.', 'doi': '10.1007/s40123-020-00250-0', 'year': '2020', 'free': True, 'book': False, 'journal': 'Ophthalmol Ther', 'authors_names': None, 'link': None, 'impact_factor': '2', 'rank': '9', 'sjr': '3', 'hindex': '1', 'quartile': '6', 'pub_type': ['Journal Article'], 'citations': None, 'authors:': [{'author': None, 'schol…	How do the newer agents fit into the glaucoma treatment paradigm? Early clinical trials have demonstrated significant IOP reduction and favorable side effect profiles (except for potential for red eye) in all three medications. In addition, the once-daily dosing afforded by all three medications will help patients reduce their drop burden and hopefully assist with compliance. At this time, the co…	0.92	{'name': 'Ophthalmology Secrets (Janice A. Gault) -28', 'year': '2022', 'free': False, 'book': True, 'journal': None, 'impact_factor': None, 'rank': None, 'sjr': None, 'hindex': None, 'quartile': None, 'pub_type': None, 'citations': None, 'authors:': [{'author': None, 'scholar_id': None, 'citedby': None, 'citedby5y': None, 'hindex_author': None, 'hindex5y': None, 'i10index': None, 'i10index5y': N…	Safety analysis consisted of descriptive analysis of the nature and incidence of adverse events. Means are reported with standard errors. As no specific hypotheses were being tested, formal power/sample size analysis was not undertaken. Results Data from 44 eyes of 32 patients were included in this analysis. Demographic and baseline glaucoma status data are given in Table 1. All subjects were Lat…	0.92	{'name': 'Excisional Goniotomy in Latino Patients with Open-Angle Glaucoma: Outcomes Through 24 Months.', 'doi': '10.2147/OPTH.S271923', 'year': '2020', 'free': True, 'book': False, 'journal': 'Clin Ophthalmol', 'authors_names': None, 'link': None, 'impact_factor': '1', 'rank': '7', 'sjr': '7', 'hindex': '1', 'quartile': '5', 'pub_type': ['Case Reports'], 'citations': None, 'authors:': [{'author'…	Adverse ophthalmic effects of systemic drugs (selected list).	0.92	{'name': 'CURRENT Medical Diagnosis and Treatment 2022-McGraw-Hill Education (Maxine A. Papadakis, Stephen J. McPhee etc.) -13', 'year': None, 'free': False, 'book': True, 'journal': None, 'impact_factor': None, 'rank': None, 'sjr': None, 'hindex': None, 'quartile': None, 'pub_type': None, 'citations': None, 'authors:': [{'author': None, 'scholar_id': None, 'citedby': None, 'citedby5y': None, 'hi…	1 To date, patient satisfaction in glaucoma treatment has not been subject to a lot of research. A prospective cohort study among 2541 subjects suggested that approximately 80% of patients were satisfied or very satisfied with their treatment. 2 Another prospective observational study identified a number of factors that were predictive of patient satisfaction with glaucoma Nevertheless, reduced t…	0.92	{'name': 'Signs and Symptoms of Ocular Surface Disease: The Reasons for Patient Dissatisfaction with Glaucoma Treatments.', 'doi': '10.2147/OPTH.S269586', 'year': '2020', 'free': True, 'book': False, 'journal': 'Clin Ophthalmol', 'authors_names': None, 'link': None, 'impact_factor': '1', 'rank': '7', 'sjr': '7', 'hindex': '1', 'quartile': '5', 'pub_type': ['Journal Article'], 'citations': None, '…
Are there additional measures I can take to protect my vision with glaucoma?	Yes, there are additional measures you can take to protect your vision with glaucoma. These measures might include wearing proper eye protection to avoid eye injury and practicing good eye health. In addition, following your doctor's advice for lowering your intraocular pressure (IOP) can help slow down the progression of glaucoma. Remember to also follow your treatment plan, which may consist of…	Part VII Filtering and Glaucoma_x000C_© Springer Nature Switzerland AG 2021 E. D. Rosenberg et al. (eds.	0.91	{'name': '259_Operative dictations in ophthalmology (Richard J. Nattis, Alanna S. Nattis etc.) ', 'year': '2021', 'free': False, 'book': True, 'journal': None, 'impact_factor': None, 'rank': None, 'sjr': None, 'hindex': None, 'quartile': None, 'pub_type': None, 'citations': None, 'authors:': [{'author': None, 'scholar_id': None, 'citedby': None, 'citedby5y': None, 'hindex_author': None, 'hindex5y…	For glaucoma, this means that patients typically present with higher intraocular pressure (IOP), more advanced optic nerve cupping, and greater loss of peripheral and central vision. One recent clinic-based survey in Addis Ababa, Ethiopia noted that 26% of patients diagnosed with glaucoma exhibited either low vision (\ 6/18 in the better eye) or blindness (\ 3/60 in the better eye) [6]. Proven tr…	0.9	{'name': 'Glaucoma Awareness and Knowledge Among Ethiopians in a Tertiary Eye Care Center.', 'doi': '10.1007/s40123-020-00314-1', 'year': '2020', 'free': True, 'book': False, 'journal': 'Ophthalmol Ther', 'authors_names': None, 'link': None, 'impact_factor': '2', 'rank': '9', 'sjr': '3', 'hindex': '1', 'quartile': '6', 'pub_type': ['Journal Article'], 'citations': None, 'authors:': [{'author': No…	Awareness and knowledge of glaucoma were both associated with higher levels of education. This suggests that educational interventions at the public health and provider-patient levels may potentially improve awareness and understanding of glaucoma in a population that is amenable to treatment. ACKNOWLEDGEMENTS We thank the participants of the study who generously gave of their time for the advanc…	0.9	{'name': 'Glaucoma Awareness and Knowledge Among Ethiopians in a Tertiary Eye Care Center.', 'doi': '10.1007/s40123-020-00314-1', 'year': '2020', 'free': True, 'book': False, 'journal': 'Ophthalmol Ther', 'authors_names': None, 'link': None, 'impact_factor': '2', 'rank': '9', 'sjr': '3', 'hindex': '1', 'quartile': '6', 'pub_type': ['Journal Article'], 'citations': None, 'authors:': [{'author': No…	59 Educational programs raising awareness are required for all workers. By underlining the high risk of permanent vision impairment through an eye injury, attention will be brought to the subject of accurate use of eye protection in the workplace and, in this current digital era, social media could be major contributors to this cause. 3 Furthermore, additional measures should be taken according t…	0.9	{'name': 'Role of Socioeconomic Status (SES) in Globe Injuries: A Review.', 'doi': '10.2147/OPTH.S317017', 'year': '2022', 'free': True, 'book': False, 'journal': 'Clin Ophthalmol', 'authors_names': None, 'link': None, 'impact_factor': '1', 'rank': '7', 'sjr': '7', 'hindex': '1', 'quartile': '5', 'pub_type': ['Journal Article', 'Review'], 'citations': None, 'authors:': [{'author': None, 'scholar_…	This review will summarise the benefits and limitations of using disease models of glaucoma and recent basic research in retinal protection using existing drugs. Introduction Glaucoma is a neurodegenerative disease of the eye which involves degeneration of retinal ganglion cells (RGCs) and their axons, namely, the optic nerve. It is the second leading cause of blindness 2 and with the current gro…	0.9	{'name': 'Recent advances in genetically modified animal models of glaucoma and their roles in drug repositioning.', 'doi': '10.1136/bjophthalmol-2018-312724', 'year': '2018', 'free': None, 'book': False, 'journal': 'Br J Ophthalmol', 'authors_names': None, 'link': None, 'impact_factor': '0', 'rank': '0', 'sjr': '7', 'hindex': '0', 'quartile': '1', 'pub_type': ['Journal Article', "Research Suppor…
What can I expect in terms of my vision now and in the future?	In terms of your vision now and in the future, different people can have varied experiences due to numerous factors. Some may notice an improvement, some might have stable vision, and others may experience a decline. It is important to have regular eye check-ups to monitor your vision health and address any concerns with your ophthalmologist.	Whatever about the past, our future seems full of promise. Ophthalmology is now in the front rank in translational medicine in many domains: gene and cell therapies, imaging and image analysis to name a few. I look forward with great anticipation to the advances that will occur during my editorial term. Provenance and peer review Commissioned; internally peer reviewed. © Author(s) (or their emplo…	0.9	{'name': 'Success and succession.', 'doi': '10.1136/bjophthalmol-2021-319027', 'year': '2021', 'free': None, 'book': False, 'journal': 'Br J Ophthalmol', 'authors_names': None, 'link': None, 'impact_factor': '0', 'rank': '0', 'sjr': '7', 'hindex': '0', 'quartile': '1', 'pub_type': ['Editorial'], 'citations': None, 'authors:': [{'author': None, 'scholar_id': None, 'citedby': None, 'citedby5y': Non…	2016. 01. 006. 20. Cumberland PM, Bountziouka V, Rahi JS. Impact of varying the definition of myopia on estimates of prevalence and associations with risk factors: time for an approach that serves research, practice and policy. Br J Ophthalmol. 2018;102(10):1407–12. doi:10. 1136/bjophthalmol-2017-311557. CURRENT EYE RESEARCH 7_x000C_21. Brainard DH. The psychophysics toolbox. Spat Vis. 1997;10 (4…	0.9	{'name': 'Performance of Topological Perception in the Myopic Population.', 'doi': '10.1080/02713683.2020.1755697', 'year': '2020', 'free': False, 'book': False, 'journal': 'Curr Eye Res', 'authors_names': None, 'link': None, 'impact_factor': '0', 'rank': '7', 'sjr': '1', 'hindex': '2', 'quartile': '3', 'pub_type': ['Journal Article', "Research Support, Non-U.S. Gov't"], 'citations': None, 'autho…	The strengths of this study include a large sample size and a high follow-up rate. This study also has some limitations. First, the environmental variables were determined using a questionnaire, which might lead to recall bias. Second, our study built the prediction model in the same cohort, although we divided the children into two groups; testing the model in other cohorts and populations is ne…	0.9	{'name': 'Machine Learning to Determine Risk Factors for Myopia Progression in Primary School Children: The Anyang Childhood Eye Study.', 'doi': '10.1007/s40123-021-00450-2', 'year': '2022', 'free': True, 'book': False, 'journal': 'Ophthalmol Ther', 'authors_names': None, 'link': None, 'impact_factor': '2', 'rank': '9', 'sjr': '3', 'hindex': '1', 'quartile': '6', 'pub_type': ['Journal Article'], …	5%, n = 32), “my vision will be a little bit better than it is now” (18%, n = 50), “my vision will be a lot better than it is now” (21. 9%, n = 61), “my vision will be so much better that I’ll only need glasses or contacts some of the time” (9. 4%, n = 26), and “my vision will be so much better and I won’t need to wear my glasses or contacts anymore” (6. 1%, n = 17). Table 2 Participant Demograph…	0.9	{'name': "Interpersonal Communication in Eye Care: An Analysis of Potential Impacts on Cataract Surgery Candidates' Expectations and Behaviors.", 'doi': '10.2147/OPTH.S356895', 'year': '2022', 'free': True, 'book': False, 'journal': 'Clin Ophthalmol', 'authors_names': None, 'link': None, 'impact_factor': '1', 'rank': '7', 'sjr': '7', 'hindex': '1', 'quartile': '5', 'pub_type': ['Journal Article']…	(5 Pt Scale): Very satisfied, Somewhat satisfied, Neither satisfied nor dissatisfied, Somewhat dissatisfied or Very dissatisfied 2) How likely would you be to refer a friend or family member for the same surgery with the same implant? (5 Pt Scale): Very likely, Somewhat likely, Neither likely nor unlikely, Somewhat unlikely or Very unlikely 3) Compared to what you expected, would you say your vis…	0.9	{'name': 'Patient-reported outcomes of multifocal and accommodating intraocular lenses: analysis of 117 patients 2-10 years after surgery.', 'doi': '10.2147/OPTH.S182943', 'year': '2018', 'free': True, 'book': False, 'journal': 'Clin Ophthalmol', 'authors_names': None, 'link': None, 'impact_factor': '1', 'rank': '7', 'sjr': '7', 'hindex': '1', 'quartile': '5', 'pub_type': ['Journal Article'], 'ci…
Is glaucoma hereditary, and what should I tell my family about my condition?	Glaucoma is indeed hereditary as it has a strong familial association. It is estimated that around 60% of glaucoma cases are familial, and 25% of individuals with glaucoma are unaware of their family history. Family history is one of the major risk factors for glaucoma, and having a family member with the condition increases your risk of developing it too. It's essential to inform your siblings a…	15 Family History Persons in Baltimore who reported having a family member with glaucoma had a two- to fourfold increased risk of having glaucoma themselves. Knowledge of a sibling or parent with glaucoma conferred the greatest risk, whereas reporting a child with glaucoma showed no increased risk Those who were aware of their glaucoma were significantly more likely to report a family history tha…	0.93	{'name': '1234_Ophthalmology. 5th edition (Myron Yanoff (editor), Jay S. Duker (editor)) ', 'year': '2019', 'free': False, 'book': True, 'journal': None, 'impact_factor': None, 'rank': None, 'sjr': None, 'hindex': None, 'quartile': None, 'pub_type': None, 'citations': None, 'authors:': [{'author': None, 'scholar_id': None, 'citedby': None, 'citedby5y': None, 'hindex_author': None, 'hindex5y': Non…	36 A population-based case–control study from Holland more accurately assessed the importance of having a family member with POAG by directly examining first-degree relatives of patients with and without POAG. They found that siblings of patients with glaucoma were nine times more likely to have glaucoma than siblings of controls, suggesting that family history plays a greater role than what is s…	0.93	{'name': '1234_Ophthalmology. 5th edition (Myron Yanoff (editor), Jay S. Duker (editor)) ', 'year': '2019', 'free': False, 'book': True, 'journal': None, 'impact_factor': None, 'rank': None, 'sjr': None, 'hindex': None, 'quartile': None, 'pub_type': None, 'citations': None, 'authors:': [{'author': None, 'scholar_id': None, 'citedby': None, 'citedby5y': None, 'hindex_author': None, 'hindex5y': Non…	One of the major risk factors for glaucoma is family history: the Glaucoma Inheritance Study in Tasmania identified 60% of glaucoma as familial, but also that 25% of people with glaucoma are unaware of their family history. 10 Familial glaucoma is more severe than sporadic glaucoma, and first-­ degree relatives (FDR) are 10 times more likely to develop glaucoma than the general population. 11 Fam…	0.93	{'name': 'Cascade screening for glaucoma in high-risk family members of African-Caribbean glaucoma patients in an urban population in London.', 'doi': '10.1136/bjophthalmol-2020-317373', 'year': '2020', 'free': None, 'book': False, 'journal': 'Br J Ophthalmol', 'authors_names': None, 'link': None, 'impact_factor': '0', 'rank': '0', 'sjr': '7', 'hindex': '0', 'quartile': '1', 'pub_type': ['Journal…	38 Given the substantial risk of POAG in siblings and children of glaucoma patients—and reports documenting that family members often are not informed by relatives36 —it is important that patients with POAG be counseled to tell their siblings and children about their increased risk of having glaucoma. The genetic basis of this familial transmission of glaucoma is largely unknown. Multiple genes r…	0.93	{'name': '1234_Ophthalmology. 5th edition (Myron Yanoff (editor), Jay S. Duker (editor)) ', 'year': '2019', 'free': False, 'book': True, 'journal': None, 'impact_factor': None, 'rank': None, 'sjr': None, 'hindex': None, 'quartile': None, 'pub_type': None, 'citations': None, 'authors:': [{'author': None, 'scholar_id': None, 'citedby': None, 'citedby5y': None, 'hindex_author': None, 'hindex5y': Non…	Family history AccordingtoastudyfromSweden, apositivefamilyhistory(forglaucoma)isarisk factor: People with a positive family history are two times more likely to develop glaucoma [24]. A similar result is reported by the Visual Impairment Project from Australia [23]. However, glaucoma patients report that their mothers (5. 0%) and sisters (2. 6%) are more likely to have glaucoma than their father…	0.93	{'name': 'Risk factors for open-angle glaucoma and recommendations for glaucoma screening.', 'doi': '10.1007/s00347-021-01378-5', 'year': '2021', 'free': True, 'book': False, 'journal': 'Ophthalmologe', 'authors_names': None, 'link': None, 'impact_factor': '0', 'rank': '4', 'sjr': '1', 'hindex': '9', 'quartile': '2', 'pub_type': ['Journal Article', 'Review'], 'citations': None, 'authors:': [{'aut…
If I have glaucoma and need to have cataract surgery, what should my eye pressure be to proceed, and what is the recommended intraocular lens?	The specific target intraocular pressure (IOP) to proceed with cataract surgery if you have glaucoma may vary depending on your case. This decision is usually made with your doctor considering factors such as your glaucoma severity, the effectiveness of your glaucoma medications, and your overall eye health. As for the recommended intraocular lens (IOL), during cataract surgery, the primary goal …	2 Treatment of cataract is surgical whereas therapy for glaucoma may be medical, laser or surgical. Trabeculectomy remains the most commonly considered surgical option to lower the intraocular pressure (IOP). 3 4 One-third of patients with trabeculectomy require This rises to The question about surgical order of the two procedures is widely debated in glaucoma circles. In terms of trabeculectomy …	0.92	{'name': 'Success of trabeculectomy surgery in relation to cataract surgery: 5-year outcomes.', 'doi': '10.1136/bjophthalmol-2018-312972', 'year': '2018', 'free': None, 'book': False, 'journal': 'Br J Ophthalmol', 'authors_names': None, 'link': None, 'impact_factor': '0', 'rank': '0', 'sjr': '7', 'hindex': '0', 'quartile': '1', 'pub_type': ['Comparative Study', 'Journal Article'], 'citations': No…	Iancu R, Corbu C. Intraocular pressure after phacoemulsification in patients with uncontrolled primary open angle glaucoma. J Med Life 2014;7:11–6. 15. Chen PP, Lin SC, Junk AK, Radhakrishnan S, Singh K, Chen TC. The Effect of Phacoemulsification on Intraocular Pressure in Glaucoma Patients: A Report by the American Academy of Ophthalmology. Ophthalmology 2015;122:1294–307. 16. Perez CI, Chansang…	0.91	{'name': 'Anterior Segment Optic Coherence Tomography Changes Before and After Phacoemulsification in Primary Open-Angle Glaucoma.', 'doi': '10.14744/bej.2019.39306', 'year': '2019', 'free': True, 'book': False, 'journal': 'Beyoglu Eye J', 'authors_names': None, 'link': None, 'impact_factor': None, 'rank': None, 'sjr': None, 'hindex': None, 'quartile': None, 'pub_type': ['Journal Article'], 'cita…	Postoperative diagnosis: Same Indication: This ______- (male/female) was diagnosed with (mild/moderate) glaucoma, currently treated with (1/2/3) glaucoma medications. Additionally, a (nuclear/cortical/posterior subcapsular) cataract was noted affecting daily activities of living. The patient was motivated to improve vision aiming for (distance/ near) correction along with a desire to reduce depen…	0.91	{'name': '200_Operative dictations in ophthalmology (Richard J. Nattis, Alanna S. Nattis etc.) ', 'year': '2021', 'free': False, 'book': True, 'journal': None, 'impact_factor': None, 'rank': None, 'sjr': None, 'hindex': None, 'quartile': None, 'pub_type': None, 'citations': None, 'authors:': [{'author': None, 'scholar_id': None, 'citedby': None, 'citedby5y': None, 'hindex_author': None, 'hindex5y…	Baek SU, Kwon S, Park IW, Suh W. Effect of phacoemulsification on intraocular pressure in healthy subjects and glaucoma patients. J Korean Med Sci 2019;34:e47.	0.91	{'name': 'Changes of Optical Coherence Tomography Parameters after Cataract Surgery in Primary Open-Angle Glaucoma Eyes.', 'doi': '10.3341/kjo.2022.0102', 'year': '2022', 'free': True, 'book': False, 'journal': 'Korean J Ophthalmol', 'authors_names': None, 'link': None, 'impact_factor': '1', 'rank': '1', 'sjr': '1', 'hindex': '0', 'quartile': '8', 'pub_type': ['Journal Article'], 'citations': Non…	Keywords: glaucoma, cataract surgery, trabecular micro-bypass stents, astigmatism, intraocular lenses Introduction Simultaneous cataract and glaucoma surgery represents a potential challenge for the anterior segment surgeon. 1 An option to reduce the surgical, anaesthetic and recovery load, however, must be weighed against an elevated risk of intraoperative complications and sub-optimal refractiv…	0.91	{'name': 'Refractive Outcomes After Trabecular Micro-Bypass Stents (iStent <i>Inject</i>) with Cataract Extraction in Open-Angle Glaucoma.', 'doi': '10.2147/OPTH.S239103', 'year': '2020', 'free': True, 'book': False, 'journal': 'Clin Ophthalmol', 'authors_names': None, 'link': None, 'impact_factor': '1', 'rank': '7', 'sjr': '7', 'hindex': '1', 'quartile': '5', 'pub_type': ['Journal Article'], 'ci…
