# Supplementary material for: Performance of a Small Language Model Versus a Large Language Model in Answering Glaucoma Frequently Asked Patient Questions: Development and Usability Study
Source: JMIR AI. 2026 Jan 6;5:e72101. doi: 10.2196/72101 (PMC12772937; doi:10.2196/72101)
Supplement: Multimedia Appendix 3 [file ai-v5-e72101-s003.xlsx]

## Sheet: Sheet1
Questions	Answer
What is Glaucoma?	Glaucoma is a group of eye conditions that damage the optic nerve, which is crucial for good vision. This damage is often caused by an abnormally high pressure in your eye and it's one of the leading causes of blindness for people over 60. Glaucoma can occur at any age but it's more common in older adults. Often the damage caused by glaucoma can't be reversed, but treatment and regular check-ups …
What parts of the eye are involved in glaucoma?	Glaucoma primarily involves two parts of the eye: the optic nerve and the anterior chamber. The optic nerve, which is responsible for transmitting images to the brain, can become damaged due to high eye pressure, often resulting in vision loss. The anterior chamber, the front part of the eye, is where a fluid called aqueous humor circulates. If this fluid doesn't drain properly, it can build up a…
How is intraocular pressure linked to glaucoma?	Intraocular pressure (IOP) is the fluid pressure inside your eye. When the IOP is too high, it can damage the optic nerve, which is responsible for carrying visual information from the eye to the brain. This damage can lead to vision loss or even blindness, which is the condition we know as glaucoma. So, the level of intraocular pressure is directly linked to the risk of developing glaucoma. Howe…
What is intraocular pressure?	Intraocular pressure refers to the fluid pressure inside your eyes. Much like air pressure in a tire, intraocular pressure helps to maintain the shape of the eye and allows it to function properly. However, if the intraocular pressure is too high, it can damage the optic nerve, which may lead to vision loss or even glaucoma. As a glaucoma specialist, I regularly monitor this pressure to help prev…
What is the optic nerve?	The optic nerve is a crucial part of our visual system. It's a bundle of over a million nerve fibers that carry visual messages from your eye to your brain. Essentially, it acts as a communication line, delivering images to the brain where they are interpreted and understood. In the context of glaucoma, high pressure inside the eye can damage this nerve, leading to vision loss.
What is visual field loss?	Visual field loss, also known as peripheral vision loss, is a condition where you lose the ability to see objects to the side, above, or below your direct line of sight, while your central vision remains intact. This condition often goes unnoticed until it has significantly advanced because your unaffected eye can often compensate for the loss. It's a common symptom in glaucoma and it can signifi…
What is included in the ophthalmic examination for glaucoma?	An ophthalmic examination for glaucoma typically includes several tests. Firstly, your eye pressure will be measured through a test called tonometry. Then, your eye doctor will perform a visual field test to check for areas of vision loss. Gonioscopy is another test that might be included, which is used to examine the angle in the eye where the iris meets the cornea. Additionally, your doctor wil…
What are the primary risk factors for developing glaucoma?	The primary risk factors for developing glaucoma include age, especially if you're over 60 years old, a family history of glaucoma, being of African, Hispanic, or Asian heritage, having high internal eye pressure, certain medical conditions like diabetes, heart diseases, or high blood pressure, physical eye injuries, and long-term corticosteroid use. Certain eye conditions such as thin corneas, r…
Is age a risk factor for glaucoma?	Yes, age is indeed a risk factor for glaucoma. The risk of developing glaucoma increases significantly after the age of 60. However, in certain ethnic groups, such as African Americans, the risk increases even earlier, from around the age of 40.
What is considered normal eye pressure?	Normal eye pressure, also known as intraocular pressure, typically ranges between 12-22 millimeters of mercury (mm Hg). However, this range may slightly vary depending on the individual. Regular eye pressure checks are crucial as high eye pressure can lead to glaucoma.
Do individuals with elevated eye pressure always develop glaucoma, or can some have elevated eye pressure without glaucoma?	No, not everyone with elevated eye pressure will develop glaucoma. This condition, known as ocular hypertension, can exist without the development of glaucoma. However, it's crucial to note that having elevated eye pressure is a significant risk factor for glaucoma, so regular eye examinations are essential to monitor the health of your eyes and detect any potential problems early.
Is it possible to prevent glaucoma through diet?	While a healthy diet can contribute to overall well-being and eye health, there's no conclusive evidence to suggest that it can prevent the onset of glaucoma. Certain vitamins and nutrients, such as those found in leafy green vegetables, can potentially help maintain eye health. However, the most effective ways to prevent or slow the progression of glaucoma are through regular eye examinations an…
Is high myopia a risk factor for glaucoma?	Yes, high myopia, also known as severe nearsightedness, is considered a significant risk factor for glaucoma. People with high myopia are more likely to have a particular type of glaucoma called open-angle glaucoma. However, not everyone with high myopia will develop glaucoma. It's important to have regular eye exams, especially if you have high myopia, to monitor for signs of glaucoma and other …
What are the typical symptoms of glaucoma?	Typical symptoms of glaucoma can vary depending on the type and stage of your condition. The most common type of glaucoma, open-angle glaucoma, often has no symptoms in the early stages. Later on, you may notice blind spots in your peripheral or side vision. Acute angle-closure glaucoma, which is a medical emergency, includes symptoms like severe headache, eye pain, nausea, vomiting, blurred visi…
How is glaucoma diagnosed based on symptoms?	Glaucoma is often referred to as the "silent thief of sight" because it typically doesn't present noticeable symptoms until significant vision loss has occurred. However, during a comprehensive eye exam, we can detect glaucoma even in its early stages. We measure intraocular pressure, inspect the eye's drainage angle, examine the optic nerve for damage, and test the peripheral vision of each eye.…
What are the different types of glaucoma?	There are several types of glaucoma, but the two most common types are open-angle and angle-closure glaucoma. Open-angle glaucoma, the most common form, involves an increase in eye pressure due to a gradual blockage of the drainage canals in your eyes. This form of glaucoma develops slowly and symptoms may not be noticeable until the disease has progressed. On the other hand, angle-closure glauco…
What is congenital glaucoma?	Congenital glaucoma, also known as infantile or pediatric glaucoma, is a rare type of glaucoma that occurs in babies and children. It is generally present at birth or develops within the first few years of life. Unlike adult-onset glaucoma, congenital glaucoma is caused by an abnormal development of the eye's drainage system before birth. This leads to an increase in intraocular pressure, which i…
What surgical treatments are available for glaucoma?	There are several surgical treatments available for glaucoma. These include trabeculectomy, which involves creating a new drainage path for fluid to leave the eye, and laser trabeculoplasty, which uses a laser to improve the eye's natural drainage. There's also a procedure called a tube shunt, or a glaucoma drainage device. For certain types of glaucoma, minimally invasive glaucoma surgeries (MIG…
Is it possible to have glaucoma in your 20s?	Yes, it is possible to have glaucoma in your 20s. While the risk of glaucoma increases with age, and it's more common in people over 60, it can occur at any age. There are several types of glaucoma, and some forms can affect younger individuals, including infants. Regular eye examinations are essential for early detection and treatment.
What diagnostic methods are used to detect glaucoma?	There are several diagnostic methods we use to detect glaucoma. The first is a comprehensive eye exam, which includes a visual acuity test to measure your distance vision and a visual field test to measure your peripheral vision. We also perform a dilated eye exam where we use eye drops to open up your pupil and examine the optic nerve for any signs of damage. Another test is tonometry, which mea…
How is intraocular pressure measured in a glaucoma diagnosis?	Intraocular pressure is measured using a process called tonometry. There are several types of tonometry, but the most common one is the "puff of air" test, also known as non-contact tonometry (NCT). During this test, a machine blows a small puff of air into your eye and then measures the resistance the air meets — this gives us your intraocular pressure. Another type of tonometry involves numbing…
What are the available treatment options for glaucoma?	Several treatment options are available for glaucoma, and the best one for you would depend on the severity of your condition, your overall health, and other individual factors. The primary aim of treatment is to reduce the pressure in your eye. This can be achieved through medications, laser treatment, or surgery. 1. Medications: These can be in the form of eye drops or pills. They work by eithe…
Is there a way to prevent glaucoma?	While there's no proven way to completely prevent glaucoma, there are steps you can take to reduce your risk. Regular comprehensive eye exams are crucial to catch any early signs of damage. It's also important to maintain a healthy lifestyle by exercising regularly, maintaining a healthy weight, and eating a balanced diet. Avoiding smoking and limiting your caffeine intake can also help. If you h…
How often should I schedule check-ups for my glaucoma?	The frequency of your check-ups for glaucoma can vary depending on the severity of your condition. Typically, I recommend that patients with glaucoma come in for a check-up every 3 to 6 months. However, if your glaucoma is more advanced or if we're monitoring the effects of a change in treatment, I may suggest more frequent visits. We'll determine the best schedule for you based on your individua…
How long does glaucoma treatment typically last?	The duration of glaucoma treatment can vary greatly from patient to patient. Glaucoma is a chronic condition, meaning it's ongoing and usually lifelong. Treatment is focused on managing the symptoms and preventing further damage, rather than curing the disease. So, it's not uncommon for glaucoma patients to be on treatment for the rest of their lives. However, the specific treatment plan, includi…
What are the consequences of leaving glaucoma untreated?	Leaving glaucoma untreated can lead to severe consequences, primarily vision loss or blindness. Glaucoma is a disease that damages your eye's optic nerve, and it tends to worsen over time. It's often linked to a buildup of pressure inside your eye which if not treated, can cause the gradual loss of vision. And once your vision is gone, it can't be restored. It can also cause peripheral vision los…
Is it safe to use glaucoma eye drops when conceiving or during pregnancy?	While some glaucoma eye drops may be safe to use during pregnancy, others may not. It's critical to discuss your individual situation with your doctor, who can help determine the safest treatment options for both you and your unborn child. If you're planning to conceive or have already become pregnant, please let me know immediately so we can review your treatment plan.
Can using eye drops for glaucoma raise my blood pressure?	Generally, the eye drops used for glacoma are designed to lower the eye pressure and should not have a significant effect on your systemic blood pressure. However, some types of drops can get absorbed into the bloodstream and may have some minor systemic effects. It's important to discuss any concerns with your doctor so they can choose the best treatment option for you.
What is the prognosis for individuals with glaucoma?	The prognosis for individuals with glaucoma varies depending on several factors, including the type and stage of glaucoma, the patient's overall health, and how well the disease responds to treatment. If detected early, and with proper treatment, glaucoma can usually be controlled, preventing or slowing down the progression of vision loss. However, any vision loss that has already occurred before…
How can I determine if my glaucoma treatment is effective?	You can determine the effectiveness of your glaucoma treatment through regular eye examinations. These examinations can include visual field tests to assess your peripheral vision, tonometry to measure the pressure inside your eye, and an examination of your optic nerve. Additionally, any changes in your vision or discomfort should be reported to your ophthalmologist as this may be an indicator o…
What are the potential risks or side effects of glaucoma treatment?	Glaucoma treatment, like any other medical treatment, can come with potential side effects or risks. The nature of these risks primarily depends on the type of treatment you receive. If you are prescribed glaucoma eye drops, common side effects include redness, stinging or itching, blurred vision, changes in heartbeat or pulse, changes in energy level, and changes in breathing. Some patients may …
Are there additional measures I can take to protect my vision with glaucoma?	Absolutely, there are several measures you can take to protect your vision with glaucoma. Firstly, it's crucial to follow your treatment plan exactly as instructed. This often includes using prescribed eye drops regularly. Secondly, maintaining a healthy lifestyle can help. Regular exercise and a balanced diet can lower eye pressure. Avoid smoking and limit your caffeine intake as these can incre…
What can I expect in terms of my vision now and in the future?	As a glaucoma specialist, I can tell you that glaucoma affects individuals differently. Some patients may not notice any changes to their vision, especially in the early stages of the disease. However, as the disease progresses, you may start to notice peripheral vision loss. If left untreated, glaucoma can lead to a complete loss of vision. It's important to note that any vision loss due to glau…
Is glaucoma hereditary, and what should I tell my family about my condition?	Yes, glaucoma can be hereditary. It has been observed that first-degree relatives of glaucoma patients have an increased risk of developing the condition. It's important to share this information with your family so they can be aware and regularly check their eye pressure and optic nerve health with an ophthalmologist. Regular eye exams can help detect the condition early, which is crucial as ear…
If I have glaucoma and need to have cataract surgery, what should my eye pressure be to proceed, and what is the recommended intraocular lens?	The decision to proceed with cataract surgery in the setting of glaucoma depends on several factors, including the type and severity of your glaucoma, the stability of your eye pressure, and your overall eye health. Generally, we want your eye pressure to be as stable and as normal as possible before surgery. Regarding the type of intraocular lens, it depends on your specific case, your lifestyle…
